# Supplementary material for: Phase glides and self-organization of atomically abrupt interfaces out of stochastic disorder in α-Ga2O3
Source: Nat Commun. 2025 Apr 5;16:3245. doi: 10.1038/s41467-025-58516-9 (PMC11971449; doi:10.1038/s41467-025-58516-9)
Supplement: Supplementary file 5 — Source Data [file 41467_2025_58516_MOESM5_ESM.xlsx]

## Sheet: fig2a
virgin	4dpa	20dpa	40dpa	80dpa	120dpa	140dpa	160dpa	280dpa	400dpa	random
0	0	0	0	0	0	0	0	0	0	0
0	0	0	0	0	0	0	0	0	0	0
0	0	0	0	0	0	0	0	0	0	0
0	0	0	0	0	0	0	0	0	0	0
0	0	0	0	0	0	0	0	0	0	0
0	0	0	0	0	0	0	0	0	0	0
0	0	0	0	0	0	0	0	0	0	0
0	0	0	0	0	0	0	0	0	0	0
0	0	0	0	0	0	0	0	0	0	0
0	0	0	0	0	0	0	0	0	0	0
0	0	0	0	0	0	0	0	0	0	0
0	0	0	0	0	0	0	0	0	0	0
0	0	0	0	0	0	0	0	0	0	0
0	0	0	0	0	0	0	0	0	0	0
0	0	0	0	0	0	0	0	0	0	0
0	0	0	0	0	0	0	0	0	0	0
0	0	0	0	0	0	0	0	0	0	0
0	0	0	0	0	0	0	0	0	0	0
0	0	0	0	0	0	0	0	0	0	0
0	0	0	0	0	0	0	0	0	0	0
0	0	0	0	0	0	0	0	0	0	0
0	0	0	0	0	0	0	0	0	0	0
0	0	0	0	0	0	0	0	0	0	0
0	0	0	0	0	0	0	0	0	0	0
0	0	0	0	0	0	0	0	0	0	0
0	0	0	0	0	0	0	0	0	0	0
0	0	0	0	0	0	0	0	0	0	0
0	0	0	0	0	0	0	0	0	0	0
0	0	0	0	0	0	0	0	0	0	0
0	0	0	0	0	0	0	0	0	0	0
0	0	0	0	0	0	0	0	0	0	0
0	0	0	0	0	0	0	0	0	0	0
0	0	0	0	0	0	0	0	0	0	0
0	0	0	0	0	0	0	0	0	0	0
0	0	0	0	0	0	0	0	0	0	0
0	0	0	0	0	0	0	0	0	0	0
0	0	0	0	0	0	0	0	0	0	4
0	0	0	0	0	0	0	0	0	0	100
0	0	0	0	0	0	0	0	0	0	3946
0	0	0	0	0	0	0	0	0	0	7787
0	0	0	0	0	0	0	0	0	0	7769
0	0	0	0	0	0	0	0	0	0	7613
0	0	0	0	0	1	0	0	1	0	7482
0	1	0	-2	0	-4	-1	0	-3	-1	7428
6	-1	10	11	7	15	8	15	14	6	7367
-9	9	-25	-34	-10	-42	-25	-32	-39	-19	7235
186	4	232	373	165	427	214	391	459	203	7300
472	527	788	859	830	1240	859	914	947	857	9205
488	775	891	861	962	1195	1082	958	952	908	9736
459	779	850	875	953	1191	1227	925	951	945	9668
456	762	807	858	974	1167	1089	907	951	908	9431
383	731	826	862	894	1087	953	884	995	898	9373
374	753	846	854	931	989	901	892	958	950	9335
443	709	759	905	902	993	902	904	968	910	9124
410	697	774	931	881	970	870	963	920	884	9106
392	681	838	917	895	985	836	946	932	946	8991
416	690	816	917	822	906	866	908	926	928	8889
393	702	803	900	851	818	817	862	983	911	8763
398	668	766	892	868	825	859	920	1030	942	8700
394	682	781	918	881	842	843	911	1002	909	8652
383	696	841	960	870	813	827	929	971	935	8454
391	651	814	995	864	778	847	888	1055	960	8424
390	668	837	1130	951	723	782	1051	1101	903	8317
384	715	913	1130	1007	721	797	1043	1143	960	8242
397	661	961	1238	1069	705	839	1101	1227	978	8136
446	658	983	1409	1048	710	841	1173	1325	1016	8077
461	649	1091	1562	1069	703	833	1261	1436	1109	8061
479	629	1132	1724	1212	700	838	1390	1643	1125	7904
473	661	1241	1916	1347	691	885	1487	1780	1266	7852
497	652	1445	2143	1544	643	898	1685	1896	1353	7800
544	665	1591	2341	1665	656	910	1773	2247	1479	7695
607	634	1748	2682	1925	588	979	2009	2427	1661	7641
625	663	1989	2952	2183	579	1011	2223	2745	1874	7511
704	653	2162	3109	2415	621	1129	2676	2966	2040	7494
735	667	2368	3285	2702	635	1242	2926	3260	2361	7444
783	653	2595	3586	2950	638	1318	3147	3617	2644	7355
852	666	2812	3708	3217	619	1523	3449	3708	2956	7298
973	701	3061	3916	3508	600	1764	3672	4065	3256	7228
985	683	3178	4087	3778	599	1944	4029	4265	3469	7167
1042	689	3357	4134	4023	583	2142	4178	4435	3691	7163
1077	796	3525	4142	3990	530	2484	4202	4587	3963	7046
1076	812	3666	4316	4165	556	2782	4447	4688	4254	7011
1154	877	3659	4427	4307	553	3005	4586	4676	4326	6933
1224	892	3795	4146	4487	555	3209	4548	4808	4536	6931
1200	970	3831	4270	4485	592	3490	4616	4695	4611	6859
1254	1007	3842	4257	4361	546	3749	4658	4779	4504	6744
1380	1033	3694	4285	4505	558	4019	4729	4820	4664	6651
1395	1162	3719	4305	4417	571	4221	4832	4857	4782	6697
1380	1233	3751	4343	4459	569	4319	4766	4761	4722	6653
1355	1302	3835	4281	4524	587	4390	4640	4706	4715	6612
1369	1324	3755	4169	4361	556	4468	4741	4721	4683	6517
1378	1457	3705	4117	4438	587	4478	4576	4652	4670	6476
1345	1617	3709	4086	4478	573	4546	4559	4496	4677	6476
1323	1724	3674	4024	4320	602	4641	4588	4646	4666	6377
1353	1834	3725	4038	4215	627	4492	4585	4601	4636	6379
1381	1861	3644	4035	4271	634	4495	4533	4571	4584	6346
1387	2024	3691	4041	4213	683	4547	4347	4492	4463	6324
1386	2219	3634	3862	4208	708	4520	4525	4514	4421	6196
1292	2161	3524	3876	4169	802	4484	4502	4409	4483	6189
1259	2357	3447	3935	4149	806	4393	4257	4331	4402	6128
1244	2442	3515	3925	4157	854	4336	4351	4291	4270	6103
1342	2437	3647	3810	4074	949	4408	4181	4211	4313	6045
1243	2550	3430	3831	4103	1035	4338	4317	4250	4274	6022
1214	2712	3406	3899	4047	1120	4392	4262	4301	4234	6040
1205	2783	3412	3707	3942	1208	4272	4141	4257	4293	5909
1178	2761	3422	3766	3970	1365	4168	4218	4272	4166	5910
1180	2820	3301	3635	3900	1364	4223	4176	4140	4132	5883
1173	2870	3438	3655	3796	1423	4134	4143	4197	4100	5850
1141	2905	3270	3513	3891	1699	4185	4118	4071	4186	5829
1151	2966	3307	3589	3906	1649	4114	4109	4100	4145	5725
1084	2950	3241	3533	3842	1776	4101	4003	4043	4055	5671
1125	2923	3192	3594	3819	1904	4096	3901	3993	4098	5694
1085	2943	3172	3531	3762	1942	3956	4004	4028	4073	5674
1051	2905	3229	3510	3645	2144	3919	3930	3976	4046	5620
1048	2952	3148	3597	3637	2140	4053	3943	3941	4008	5594
1052	2922	3133	3321	3633	2165	3896	3842	3870	3839	5564
1051	2927	3050	3348	3666	2275	3803	3842	3906	3956	5536
997	2862	3041	3406	3633	2369	3855	3809	3847	3951	5530
1004	2797	3087	3329	3624	2414	3901	3824	3857	3890	5413
1012	2764	2955	3343	3585	2529	3739	3782	3799	3879	5417
939	2743	3053	3389	3531	2535	3819	3784	3724	3836	5398
943	2776	2962	3299	3591	2581	3823	3800	3737	3807	5319
956	2721	2972	3339	3583	2695	3798	3644	3718	3703	5269
985	2735	2882	3299	3509	2703	3736	3647	3661	3707	5316
973	2773	2947	3221	3491	2774	3777	3620	3607	3645	5334
957	2785	2981	3230	3455	2733	3706	3700	3623	3739	5255
918	2679	2915	3200	3444	2756	3602	3680	3625	3623	5229
926	2653	2913	3169	3474	2799	3686	3620	3488	3552	5234
930	2643	2914	3231	3475	2823	3539	3548	3500	3513	5156
894	2667	2969	3144	3312	2839	3705	3530	3591	3486	5126
868	2747	2802	3142	3244	2842	3570	3574	3611	3547	5080
892	2659	2710	3155	3316	2837	3585	3497	3590	3449	5084
910	2577	2715	3037	3313	2892	3616	3468	3488	3351	4993
938	2561	2770	3066	3260	2947	3463	3440	3520	3428	5055
906	2567	2743	2996	3212	2973	3449	3428	3405	3471	5026
812	2572	2697	2959	3272	2919	3524	3426	3418	3442	4980
815	2573	2752	2963	3273	2962	3482	3427	3337	3351	4978
828	2561	2621	3052	3169	2898	3510	3462	3446	3379	4982
783	2471	2648	2993	3115	2953	3446	3343	3442	3450	4907
797	2401	2605	2881	3124	2978	3462	3307	3248	3402	4927
780	2442	2533	2901	3091	3001	3474	3345	3274	3328	4881
767	2464	2585	2900	3103	2845	3393	3271	3257	3252	4802
772	2455	2551	2798	3053	3011	3433	3211	3343	3251	4816
761	2369	2580	2768	3058	3020	3335	3121	3247	3278	4801
751	2342	2563	2800	3055	2874	3353	3120	3239	3145	4777
737	2379	2528	2766	2990	3030	3246	3200	3117	3152	4709
773	2348	2467	2700	2971	2919	3175	3148	3306	3132	4789
739	2352	2518	2776	2979	2917	3365	3168	3079	3196	4703
692	2368	2521	2721	3040	2858	3311	3212	3210	3233	4678
707	2390	2394	2687	3084	2945	3263	3093	3158	3135	4642
722	2404	2312	2774	2949	2950	3258	3208	3119	3160	4675
705	2299	2310	2749	3020	2846	3346	3145	3152	3149	4611
670	2302	2359	2693	3042	2872	3255	3199	3225	3128	4613
697	2256	2422	2693	3008	2868	3166	3064	3107	3087	4586
688	2200	2337	2638	2847	2918	3053	3061	3035	3066	4560
647	2217	2297	2656	2964	2796	3182	3160	3100	3018	4549
702	2178	2421	2668	2948	2901	3177	3158	3121	3083	4498
645	2142	2378	2598	2838	2847	3150	3015	3130	3093	4519
630	2118	2229	2551	2836	2921	3111	3092	2990	3024	4516
671	2162	2298	2606	2905	2788	3049	2985	3058	3035	4515
635	2092	2227	2618	2824	2865	3152	3014	2988	2995	4474
623	2005	2250	2509	2859	2767	3066	3034	2960	3014	4452
578	2065	2316	2541	2827	2835	3071	2950	2899	3036	4405
607	2052	2235	2448	2742	2834	2994	3022	2948	3053	4398
624	2006	2268	2490	2785	2879	3000	3127	2989	2926	4399
626	2018	2224	2514	2762	2858	2894	2988	2934	2986	4377
586	2020	2199	2582	2735	2800	2938	2889	2891	3041	4349
594	1944	2180	2619	2801	2738	2956	2967	2903	2945	4336
589	1997	2235	2449	2779	2609	2946	2909	2913	2820	4315
594	1896	2204	2419	2700	2714	2907	2802	2822	2808	4310
587	1917	2125	2336	2547	2654	2752	2803	2871	2796	4225
549	1925	2046	2277	2528	2586	2785	2927	2791	2763	4194
562	1929	2057	2305	2308	2463	2721	2676	2759	2665	4117
529	1878	1953	2139	2448	2452	2659	2642	2692	2731	4067
493	1801	1955	2180	2423	2551	2602	2599	2600	2691	4019
510	1714	1997	2239	2373	2516	2568	2563	2661	2639	3945
484	1788	1942	2149	2383	2392	2676	2659	2507	2672	3920
507	1710	1872	2154	2381	2391	2641	2539	2481	2644	3959
513	1756	1880	2175	2373	2402	2507	2660	2513	2612	3916
464	1779	1938	2091	2268	2381	2639	2525	2545	2581	3890
426	1756	1943	2136	2421	2363	2589	2561	2557	2454	3881
474	1700	1917	2187	2404	2446	2529	2510	2490	2504	3833
449	1706	1856	2080	2310	2407	2541	2464	2506	2617	3902
443	1710	1862	2135	2254	2407	2527	2445	2455	2577	3817
491	1710	1869	2110	2368	2370	2436	2501	2419	2428	3839
442	1685	1761	1975	2346	2292	2436	2458	2512	2359	3812
428	1610	1790	2019	2256	2389	2489	2419	2501	2489	3799
400	1683	1817	2069	2336	2384	2478	2489	2529	2511	3817
414	1679	1827	2009	2250	2382	2500	2468	2404	2476	3786
434	1648	1778	1964	2232	2254	2428	2441	2400	2527	3734
410	1627	1800	2120	2171	2291	2448	2480	2395	2417	3754
411	1659	1777	2014	2133	2305	2404	2388	2288	2486	3720
421	1631	1774	1955	2219	2335	2432	2320	2440	2436	3691
349	1578	1791	1967	2120	2296	2379	2460	2391	2394	3725
402	1580	1721	1972	2155	2193	2469	2378	2328	2387	3647
407	1557	1743	2008	2178	2207	2395	2378	2385	2351	3658
393	1563	1752	1888	2156	2136	2341	2379	2318	2378	3735
373	1563	1721	1973	2239	2161	2290	2331	2347	2366	3657
390	1585	1727	1862	2113	2265	2356	2259	2362	2293	3668
372	1545	1720	1943	2179	2172	2260	2332	2366	2261	3671
365	1590	1654	1918	2129	2177	2221	2262	2328	2440	3648
407	1593	1658	1864	2102	2213	2314	2242	2327	2367	3612
371	1469	1722	1896	2067	2158	2235	2291	2352	2338	3619
386	1540	1672	1944	2130	2195	2363	2277	2279	2259	3554
343	1551	1633	1868	2074	2144	2327	2266	2294	2271	3587
343	1482	1634	1862	2175	2127	2274	2218	2275	2306	3588
376	1512	1663	1875	2230	2123	2328	2253	2347	2244	3593
373	1480	1647	1853	1996	2089	2359	2274	2227	2265	3573
369	1483	1627	1833	2117	2132	2272	2259	2279	2259	3604
333	1438	1602	1826	2045	2147	2321	2326	2312	2227	3560
365	1450	1588	1947	2061	2124	2184	2203	2193	2132	3525
360	1456	1686	1865	2037	2158	2187	2214	2262	2229	3507
302	1422	1663	1807	2086	2055	2182	2303	2231	2219	3461
305	1410	1570	1802	1978	2034	2147	2226	2251	2165	3530
338	1442	1602	1814	2052	2088	2153	2134	2282	2266	3464
311	1440	1614	1813	2007	2075	2190	2180	2261	2125	3475
328	1370	1623	1740	1973	1987	2214	2268	2241	2306	3450
309	1410	1636	1695	1994	1999	2200	2233	2170	2211	3473
323	1394	1570	1780	1982	2044	2134	2140	2182	2199	3469
327	1402	1535	1763	2051	2050	2168	2096	2280	2151	3435
302	1408	1537	1674	1932	1949	2128	2108	2164	2222	3459
284	1443	1521	1692	1968	1899	2097	2070	2131	2136	3407
317	1343	1541	1719	1995	2028	2143	2125	2168	2159	3375
305	1389	1474	1721	2029	2088	2137	2187	2123	2169	3400
298	1316	1496	1742	1946	1998	2150	2130	2137	2137	3381
270	1315	1560	1700	1916	1929	2160	2091	2224	2083	3345
274	1328	1531	1702	1944	2000	2184	2074	2093	2119	3359
286	1326	1496	1742	1883	1980	2139	2004	2124	2056	3349
271	1313	1524	1719	1926	1971	2080	2124	2119	2092	3360
282	1311	1485	1720	1954	1969	2019	2119	2180	2076	3329
252	1361	1466	1660	1938	1882	2077	2037	2086	2051	3312
251	1365	1508	1674	1961	1953	2130	2075	2058	2097	3335
289	1313	1459	1665	1915	1918	2093	2013	2160	2068	3322
260	1259	1417	1662	1819	1974	2043	2043	2116	2130	3296
244	1230	1499	1702	1889	1914	2058	2017	2086	2138	3327
273	1258	1461	1610	1812	1911	2073	2006	2102	2144	3269
270	1260	1409	1673	1855	1932	2018	1998	1988	2043	3327
269	1240	1487	1642	1797	1906	2024	1955	2042	2045	3277
239	1245	1500	1645	1876	1813	2021	1931	2060	1977	3256
238	1277	1410	1638	1828	1825	1969	1957	2012	1958	3275
242	1231	1388	1525	1848	1907	1957	2027	1995	2053	3256
246	1254	1375	1554	1725	1803	1944	2048	2018	2086	3210
240	1267	1373	1589	1781	1934	2009	2023	1970	1998	3217
255	1264	1364	1570	1846	1925	2088	1960	1927	1904	3215
214	1167	1345	1606	1741	1841	2004	1938	1998	1863	3243
222	1244	1362	1622	1811	1845	1993	1964	1985	1915	3149
235	1216	1339	1596	1807	1809	1967	2028	1922	2001	3221
224	1215	1397	1565	1772	1859	2002	1942	1993	1956	3162
226	1252	1324	1552	1749	1821	1969	1949	1934	2062	3196
211	1198	1291	1549	1740	1861	1978	1876	1919	1967	3165
214	1247	1319	1581	1733	1890	1979	1901	1981	2011	3164
231	1115	1316	1538	1754	1864	1959	1884	1933	2015	3192
203	1200	1389	1527	1778	1805	1958	1998	1913	1951	3151
195	1150	1296	1550	1720	1846	1886	1970	1996	1915	3105
225	1180	1313	1519	1772	1870	1895	1977	1972	1997	3141
220	1140	1377	1558	1749	1790	1919	1954	1926	1987	3112
210	1130	1353	1466	1748	1729	1895	1934	1946	1985	3089
194	1126	1272	1518	1763	1708	1853	1964	1875	1914	3107
199	1184	1289	1503	1666	1796	1888	1944	1855	1905	3119
189	1149	1245	1447	1760	1799	1895	1901	1881	1907	3088
182	1131	1340	1517	1738	1832	1949	1863	1933	1957	3101
173	1085	1299	1462	1739	1900	1949	1791	1921	1928	3088
200	1151	1293	1481	1722	1808	1887	1924	1952	1918	3100
210	1111	1334	1509	1853	1743	1870	1904	1880	1872	3067
210	1139	1289	1469	1741	1774	1897	1902	1885	1867	3056
175	1056	1323	1439	1744	1732	1907	1896	1926	1922	3071
146	1070	1339	1525	1721	1765	2003	1835	1903	1916	3045
165	1070	1257	1526	1696	1781	1942	1881	1899	1920	3018
190	1048	1285	1426	1691	1744	1864	1843	1864	1935	3054
186	1058	1284	1470	1732	1763	1893	1869	1881	1890	3061
175	1126	1323	1440	1698	1720	1832	1889	1918	1860	3002
153	1103	1202	1479	1689	1816	1842	1898	1831	1911	2999
159	1085	1241	1490	1664	1818	1886	1799	1940	1931	2991
171	1028	1311	1441	1695	1710	1939	1903	1916	1918	3014
163	1032	1252	1467	1725	1858	1950	1883	1931	1909	3057
136	1051	1254	1428	1720	1732	1842	1879	2002	1851	3010
134	1072	1270	1431	1684	1760	1875	1937	1917	1915	2968
140	980	1191	1475	1773	1775	1899	1875	1879	1853	2992
141	1025	1291	1406	1685	1773	1873	1897	1921	1888	2992
154	1045	1236	1482	1682	1822	1879	1835	1976	1939	2995
149	1076	1251	1418	1731	1825	1978	1934	2000	1916	3003
156	1042	1254	1388	1761	1772	1840	1959	1938	1933	2954
133	1040	1259	1449	1695	1831	1966	1915	1958	1959	2975
120	1019	1278	1386	1678	1781	1986	1987	1957	2025	2974
135	1008	1270	1436	1765	1807	1902	1922	1925	1967	2913
181	1020	1262	1509	1688	1755	1879	1921	2004	1984	2936
119	1025	1221	1481	1644	1806	1943	1980	2000	1964	2922
148	1079	1261	1559	1711	1794	1954	1934	1938	1975	2885
136	1053	1261	1441	1662	1870	1974	1873	1932	2000	2947
148	1008	1275	1490	1736	1833	1987	1898	1945	1953	2896
145	1004	1222	1435	1779	1794	1940	1948	2042	1966	2903
89	1049	1255	1486	1716	1771	1934	2019	2015	1909	2879
147	984	1321	1501	1740	1710	1997	1898	2023	1940	2947
106	1011	1246	1490	1738	1771	1983	1902	2036	2012	2919
97	1028	1252	1455	1749	1725	1936	1974	1944	2012	2855
123	991	1299	1495	1734	1706	2061	1955	1957	2038	2896
103	973	1318	1520	1696	1770	1946	1997	1991	1986	2849
120	932	1334	1549	1732	1821	1909	1978	2108	1947	2841
120	1019	1273	1517	1752	1846	1912	1946	2024	1977	2828
118	993	1231	1466	1788	1741	1840	1986	2069	2050	2830
129	1002	1317	1459	1729	1741	2006	1977	2074	2020	2841
102	970	1308	1507	1648	1752	1930	1993	2054	1978	2820
109	1014	1320	1497	1709	1728	1920	1990	2019	2062	2806
126	1038	1300	1519	1681	1735	1974	1957	2041	2085	2818
103	968	1277	1439	1694	1792	1890	1897	2140	2065	2827
84	959	1304	1467	1662	1720	1983	1986	1993	2113	2798
104	1045	1225	1405	1650	1694	1905	1980	2101	2094	2807
97	1031	1255	1418	1681	1685	1886	1965	2045	2054	2782
102	986	1238	1488	1619	1749	1886	2012	2095	2115	2762
93	988	1221	1462	1665	1706	1900	1943	2084	2062	2767
94	965	1246	1439	1681	1687	1918	1975	2179	2067	2776
87	1001	1272	1400	1670	1697	1861	1975	2064	2045	2754
97	945	1218	1421	1645	1684	1859	1969	2159	2089	2734
104	986	1206	1368	1606	1725	1787	1970	2044	2127	2770
86	1040	1208	1307	1583	1708	1852	1976	2128	2111	2744
70	968	1161	1357	1566	1726	1837	1977	2219	2183	2732
80	950	1133	1408	1648	1670	1829	1952	2197	2187	2725
90	1022	1166	1323	1604	1695	1756	1937	2236	2200	2732
86	981	1142	1327	1588	1610	1857	1982	2335	2191	2722
98	989	1101	1294	1568	1542	1744	1987	2383	2207	2700
87	1005	1065	1303	1498	1594	1830	1955	2362	2295	2726
72	975	1082	1336	1514	1582	1817	1985	2378	2271	2698
73	938	1067	1305	1522	1552	1711	2162	2474	2419	2734
89	922	1064	1340	1483	1508	1725	2162	2533	2521	2713
77	917	1072	1333	1431	1501	1733	2267	2521	2481	2671
67	933	988	1266	1410	1502	1716	2242	2538	2478	2700
66	911	964	1277	1377	1477	1758	2252	2461	2517	2734
77	922	916	1252	1363	1438	1703	2352	2481	2466	2703
71	866	912	1291	1330	1424	1766	2292	2431	2497	2674
69	850	902	1259	1309	1333	1799	2341	2508	2480	2668
67	847	893	1248	1265	1303	1795	2346	2513	2417	2657
53	898	905	1191	1268	1310	1903	2383	2416	2423	2638
69	810	835	1151	1255	1317	1972	2365	2406	2390	2666
78	834	774	1112	1144	1282	2084	2318	2376	2378	2667
64	794	817	1074	1127	1273	2149	2272	2320	2359	2637
56	778	825	1067	1183	1222	2131	2241	2278	2362	2633
56	800	827	1014	1146	1187	2331	2318	2352	2350	2637
57	732	766	979	1098	1184	2345	2257	2312	2339	2594
69	690	746	983	1070	1139	2317	2306	2319	2270	2636
64	706	754	939	1046	1139	2328	2309	2371	2290	2609
61	675	700	914	1069	1162	2345	2297	2282	2271	2618
47	647	649	865	1064	1100	2319	2170	2235	2237	2590
54	618	628	762	988	1094	2368	2205	2252	2307	2592
67	627	601	798	968	1089	2301	2239	2190	2262	2622
48	612	585	787	987	1100	2322	2084	2168	2151	2596
49	611	552	700	929	1077	2409	2143	2128	2174	2602
53	591	534	629	887	1038	2318	2170	2130	2135	2620
47	613	505	618	885	974	2274	2094	2119	2136	2578
50	572	473	601	802	988	2343	2102	2175	2122	2586
36	563	489	569	795	934	2294	2188	2091	2045	2573
44	517	416	523	779	919	2416	2060	2032	2026	2586
68	490	369	514	770	909	2363	2105	2025	2008	2571
49	518	392	468	737	942	2382	2100	2027	2001	2596
36	498	399	402	726	1049	2440	2047	2077	1952	2572
51	450	385	413	755	1131	2326	2034	2026	2021	2537
46	472	390	392	737	1147	2479	2028	1992	1973	2570
51	454	324	371	760	1368	2506	2060	1963	1905	2542
41	409	367	374	819	1577	2473	1999	1902	1941	2512
35	416	339	397	852	1689	2430	2068	1860	1914	2523
41	427	309	380	892	1956	2514	2030	1953	1854	2521
53	404	325	362	1074	2140	2554	2016	1960	1876	2554
40	380	297	331	1299	2299	2415	2031	1912	1828	2515
39	370	293	374	1469	2349	2475	2076	1915	1800	2492
36	370	291	373	1688	2384	2516	2110	1865	1880	2540
41	349	258	326	1902	2384	2404	2226	1880	1845	2510
30	323	241	333	2081	2436	2517	2200	1800	1848	2505
38	301	250	309	2159	2465	2616	2277	1816	1861	2460
40	315	233	340	2309	2482	2413	2286	1777	1756	2498
33	355	247	343	2401	2517	2451	2408	1835	1783	2502
48	316	222	364	2427	2478	2584	2376	1843	1864	2501
32	277	234	302	2446	2411	2504	2353	1913	1944	2482
35	274	217	351	2358	2411	2497	2314	1976	1891	2484
44	276	206	389	2475	2408	2459	2351	1952	1980	2451
46	263	224	429	2431	2415	2404	2412	2131	2040	2491
30	269	246	564	2438	2469	2490	2347	2193	2102	2427
34	260	243	690	2410	2484	2407	2434	2273	2237	2463
26	251	246	941	2386	2394	2399	2397	2285	2254	2421
37	240	291	1190	2438	2389	2476	2370	2217	2241	2400
22	259	348	1449	2432	2361	2445	2360	2308	2278	2399
23	273	484	1794	2448	2373	2398	2232	2216	2298	2356
33	311	731	1924	2364	2414	2369	2244	2423	2252	2361
31	369	918	2132	2319	2374	2286	2208	2313	2207	2330
31	437	1213	2180	2319	2322	2332	2235	2209	2231	2313
54	562	1453	2200	2262	2222	2253	2200	2195	2295	2242
70	658	1659	2030	2109	2044	2080	2069	2124	2036	2094
74	703	1664	1867	1933	1945	1908	1909	1938	1845	1947
95	717	1460	1635	1604	1612	1622	1654	1631	1693	1618
106	630	1196	1179	1301	1298	1302	1364	1355	1450	1306
94	509	848	864	964	913	962	1061	994	1042	975
69	385	627	549	631	591	637	712	702	717	674
70	240	348	318	353	345	404	447	414	458	439
48	152	213	175	232	192	242	240	199	247	260
37	89	78	82	123	82	102	121	113	115	147
15	43	30	45	53	36	68	65	52	76	86
11	15	19	19	29	42	30	30	27	41	56
3	7	5	12	19	14	26	21	14	31	41
2	5	4	17	15	17	18	15	6	13	36
1	5	5	11	7	11	10	11	7	23	37
0	6	1	12	12	9	16	13	11	16	29
0	5	2	11	9	14	13	9	5	9	28
0	4	1	10	6	19	12	5	6	10	28
0	4	4	2	7	9	13	5	10	18	29
0	2	6	6	3	9	6	12	8	20	24
0	4	4	14	7	13	13	11	6	12	25
1	1	4	14	9	14	11	8	5	18	22
0	1	3	8	10	13	14	8	10	17	24
0	4	4	6	9	10	12	7	7	8	24
0	4	1	5	6	11	11	4	7	9	20
0	4	2	10	7	10	18	2	6	12	26
0	5	2	11	8	13	12	5	9	17	22
0	3	5	17	9	13	12	5	5	9	21
1	3	4	8	7	16	13	6	5	14	21
0	2	1	10	5	6	15	5	7	8	20
0	2	3	10	9	11	14	7	5	10	18
0	3	4	5	3	8	10	3	5	12	19
1	6	0	8	10	9	9	4	5	10	19
0	5	3	5	5	10	10	6	8	10	17
0	5	5	6	10	13	9	8	3	6	17
0	5	5	9	7	11	3	4	5	7	16
0	3	1	6	5	8	7	2	6	15	17
0	5	0	6	6	8	12	8	4	9	17
0	4	1	3	9	8	9	2	5	13	17
0	5	4	4	5	7	8	6	4	13	17
0	6	2	7	4	8	8	4	2	5	15
0	1	3	10	4	11	6	3	2	11	19
0	2	4	9	10	11	10	1	5	12	15
0	0	2	9	6	11	5	4	3	10	15
0	1	2	6	4	16	7	2	2	8	13
0	4	1	4	3	12	12	2	5	8	16
1	3	0	9	5	5	7	7	4	4	14
0	3	2	8	2	4	6	5	5	10	14
0	3	6	6	5	8	5	0	2	8	13
0	4	1	6	6	6	8	1	2	9	14
0	3	3	4	4	6	7	7	5	7	13
0	0	1	4	7	6	16	3	2	7	14
0	2	2	2	2	4	10	0	1	14	15
0	1	0	6	3	7	5	4	3	12	10
0	2	3	4	6	4	8	0	2	7	13
0	5	1	4	5	3	7	1	3	11	13
0	3	1	9	2	6	5	3	5	8	12
0	3	2	3	6	6	5	3	3	6	14
0	4	1	2	2	7	8	1	3	6	11
0	2	4	4	0	6	12	5	1	11	11
0	3	2	8	1	2	9	1	2	7	8
0	3	1	6	5	2	8	2	1	10	10
0	2	2	0	2	9	5	3	5	8	12
0	1	1	3	4	6	7	3	2	6	10

## Sheet: fig2b
virgin	4dpa	20dpa	40dpa	80dpa	120dpa	140dpa	160dpa	280dpa	400dpa
0	0	0	0	0	0	0	0	13540000	0
0	0	0	44.6	0	0	286600	0	69740000	136200000
0	0	0	0	0	0	0	0	0	276200000
0	0	13.92	138.4	0	26920	0	0	27800000	0
0	0	0	0	0	0	0	0	0	0
0	1.366	0	0	0	0	0	0	13640000	137800000
0.1378	0	0	0	0	0	0	0	0	0
0	0	0	0	0	0	137400	1372000	13480000	0
0	0	0	0	0	0	0	0	0	224400000
0	0	26.88	0	0	0	0	0	0	144400000
0	0	0	133.2	0	0	0	0	14200000	276800000
0.2684	0	0	0	0	0	0	0	0	143200000
0	1.376	0	0	1422	0	271000	4098000	13860000	132000000
0	0	0	271.4	0	0	0	0	27020000	270400000
0	0	0	0	0	0	134600	0	0	140200000
0	0	0	0	1372	14180	412200	1382000	0	0
0	0	13.96	0	0	13740	0	0	0	135600000
0	1.336	0	0	0	0	0	0	13600000	0
0	0	0	0	0	14120	0	0	13640000	131800000
0	1.414	13.98	0	0	13500	181400	0	0	138000000
0.141	1.362	0	133.8	1378	13540	0	0	0	0
0.1346	1.358	0	0	0	0	274000	0	13560000	141200000
0.1372	1.34	0	0	0	0	0	0	13600000	141200000
0	1.396	0	0	0	0	0	1406000	14080000	144600000
0	0	0	0	0	0	0	1324000	14060000	133400000
0	0	0	0	0	0	140000	1354000	27600000	0
0	0	0	0	0	0	0	1452000	13580000	0
0	1.386	13.94	0	0	0	135000	1412000	17700000	0
0	1.358	27.66	0	0	0	46200	0	0	0
0	0	0	0	1458	0	0	1422000	13800000	135000000
0	0	13.68	139.6	0	0	0	1370000	0	0
0	0	0	135.4	0	0	141200	1368000	27280000	0
0	0	13.74	0	0	0	0	452000	0	0
0.1376	0	0	0	1368	0	181200	0	0	426200000
0	0	0	0	0	0	0	0	13860000	0
0	0	0	0	0	0	0	2736000	0	0
0	0	28.32	135.8	0	0	0	462000	14640000	281800000
0.1372	0	13.68	139.4	0	0	0	0	27340000	136600000
0	0	0	0	0	0	139400	1372000	13960000	271600000
0	0	0	0	0	0	0	0	14240000	143800000
0	2.78	13.56	0	0	0	133600	0	27120000	0
0	1.464	0	0	0	0	0	0	13740000	279000000
0	1.368	0	0	0	0	135400	0	14800000	272400000
0	0	0	137.4	1360	0	0	2822000	13580000	136800000
0	1.42	0	0	0	0	0	4068000	0	0
0	0	27.98	0	0	0	141000	1454000	13880000	0
0	0	0	0	0	0	0	0	26820000	270600000
0	0	0	0	1350	0	139000	1360000	55120000	134000000
0.138	0	0	0	1376	0	135200	5450000	0	137200000
0.1368	0	0	0	0	0	46200	1354000	13780000	421800000
0.1392	1.402	13.62	0	1400	0	0	1370000	13980000	136000000
0	1.354	13.5	0	0	0	137400	0	13740000	319000000
0	1.392	0	0	0	0	0	1456000	0	416000000
0	1.346	0	0	0	0	0	2800000	0	136400000
0	0	0	134.8	1382	0	0	2780000	27640000	558000000
0.1328	0	0	0	0	0	0	2748000	0	429400000
0	0	0	0	0	0	0	2764000	0	547800000
0	0	0	0	0	0	0	1372000	41880000	281400000
0	0	0	0	1350	0	0	2808000	27400000	0
0	0	0	0	1456	0	0	4254000	0	135800000
0.2808	1.404	0	146.6	1370	0	136000	1338000	54240000	0
0	0	0	0	0	0	136200	5520000	70100000	134000000
0	0	0	0	0	0	0	9706000	41380000	561200000
0	0	0	0	0	0	0	2792000	53920000	674800000
0.1326	0	0	0	0	0	0	1372000	28060000	136800000
0.2718	0	0	0	0	13680	407000	0	28080000	422200000
0	0	0	0	0	0	141400	2770000	0	135400000
0	1.366	0	0	1358	0	0	1428000	54920000	408600000
0	0	13.54	0	0	0	274000	2724000	58720000	317600000
0	0	0	0	0	0	0	9558000	68140000	408200000
0	2.772	0	0	0	0	273400	2768000	124520000	136000000
0	0	0	0	0	0	417400	5468000	124860000	414400000
0	0	0	0	0	0	135400	4062000	82120000	548400000
0.2794	1.404	0	0	1312	0	422600	5582000	82600000	0
0	0	0	0	1412	0	44600	6976000	97240000	958800000
0	0	0	0	0	0	0	1362000	124860000	567000000
0	0	0	0	0	0	0	6020000	97460000	1111400000
0	0	0	0	0	0	46400	2834000	95760000	826000000
0	0	0	139	0	0	0	8424000	95600000	685800000
0	0	0	134.4	0	0	139400	1356000	27840000	558800000
0	0	0	0	0	13800	140400	10978000	124040000	545600000
0.1418	0	0	0	1354	0	0	6870000	96560000	689000000
0.1394	0	13.98	134.6	0	0	0	8410000	54400000	277000000
0	0	0	0	0	0	278800	8200000	166720000	605800000
0.148	0	0	143.2	0	0	136400	8294000	96280000	1254800000
0.1348	0	0	0	0	14200	0	4110000	96600000	1511200000
0	0	0	0	0	13900	136800	12284000	113140000	830600000
0.1424	0	0	137.6	0	0	287200	4146000	180080000	1381400000
0.1422	1.36	0	136.8	0	0	136000	4232000	180700000	1246400000
0.044	0	0	0	0	0	0	2774000	114080000	974600000
0	1.35	0	135	1414	0	410000	10678000	247580000	985800000
0	0	13.92	134.8	0	0	0	11162000	123160000	826400000
0	0	0	0	0	0	276000	11044000	179280000	971200000
0	0	13.4	0	1330	0	140400	8298000	222760000	1424000000
0	0	13.56	0	1402	0	272200	10242000	178600000	2102400000
0	0	13.46	0	0	0	185800	6886000	133680000	1161200000
0	0	0	0	0	0	0	16576000	205680000	1125200000
0	0	13.94	0	0	14100	698800	12420000	197100000	2406200000
0	0	0	0	0	0	406400	17144000	375180000	1301200000
0	1.344	0	0	0	0	405400	20800000	327360000	1510600000
0	0	14.48	0	0	0	411000	26260000	280180000	2210600000
0	1.34	0	137.2	0	0	0	19768000	347880000	3572200000
0	1.396	0	0	0	0	136800	14916000	317000000	1647200000
0	0	0	44.8	0	0	146200	23450000	234280000	1696800000
0	0	13.52	0	1358	0	413200	25748000	292840000	3740000000
0	0	0	0	0	0	682600	13914000	311960000	2674200000
0	0	0	0	0	0	409200	16816000	221180000	2121800000
0	0	0	0	0	0	407800	24976000	307820000	1548200000
0.1404	0	0	135.6	1376	0	270200	27682000	318980000	3494200000
0	0	0	0	0	0	0	26778000	317820000	2067400000
0	0	0	0	0	0	275200	15708000	329100000	1798000000
0	0	0	134.2	1456	13440	130600	20774000	317960000	3416800000
0	0	0	0	0	0	274800	20884000	429980000	1657000000
0	0	0	0	0	0	427000	23914000	433860000	3538000000
0	0	0	0	0	0	599600	33510000	386740000	2766400000
0	0	0	0	0	0	287800	22568000	435480000	4203200000
0.1366	0	0	0	0	0	867000	41664000	370960000	2583200000
0	0	4.6	0	0	13980	547200	19498000	498160000	2983800000
0	0	0	0	0	0	277800	35684000	524200000	3381200000
0	0	13.74	0	0	0	1085200	28026000	507420000	3757200000
0	0	0	0	0	0	537400	30442000	519260000	2810400000
0	0	0	0	1340	0	411400	26280000	514940000	3038200000
0	0	13.92	0	1386	0	967000	30960000	458940000	3510400000
0	0	0	0	0	0	411600	25740000	441620000	3226000000
0	0	0	0	0	0	546200	27722000	445820000	4231000000
0	0	0	276.4	0	14000	691000	31844000	571520000	4507200000
0.137	0	0	0	0	0	540800	34474000	435540000	2527800000
0	0	0	0	0	0	1169000	36202000	511140000	3279000000
0	0	0	135.8	0	0	836000	30832000	465440000	3768200000
0.1358	0	0	0	0	0	544800	35880000	489200000	3765400000
0	0	0	137.8	1452	0	698600	48250000	655340000	2907600000
0.136	0	0	139	0	0	1234600	46682000	604640000	4426000000
0	0	0	0	0	0	834600	41170000	550460000	4456200000
0	1.374	0	0	0	0	694000	44638000	558220000	4813800000
0	0	0	280.6	0	0	1016000	38082000	418080000	2904400000
0.136	0	0	0	0	0	1427000	31376000	513620000	3000000000
0	0	0	0	0	13760	553200	40866000	535660000	4096600000
0	0	28.56	0	0	0	834200	29342000	604000000	5364400000
0	0	0	0	1344	0	1250600	40764000	699320000	4099000000
0	0	0	0	0	0	1122800	46220000	609160000	5442600000
0.1366	2.702	26.98	0	1374	0	2062600	36118000	501600000	3712600000
0	0	14.12	0	0	0	1930600	27740000	533500000	4436400000
0	0	0	0	0	0	1671200	41074000	507740000	5187000000
0.1372	0	0	0	0	0	2345200	34214000	617500000	3782000000
0	0	0	0	0	0	998800	36818000	574860000	4371600000
0.1334	0	14.14	0	1364	13540	1372000	44624000	531280000	4739000000
0	0	0	138.4	446	0	1144400	34068000	617320000	5531200000
0	0	13.46	268.4	0	0	1799400	56428000	685560000	4621800000
0	0	0	0	0	0	1316200	41242000	617480000	3676000000
0.133	0	0	135.8	0	0	1885200	47784000	647580000	4037400000
0.136	0	0	0	0	0	1658200	22458000	440100000	3702200000
0	1.304	0	0	1368	0	1769600	34464000	540760000	5491800000
0	0	0	0	0	0	2055200	48864000	612860000	3937800000
0	0	0	0	0	0	1824600	29710000	709960000	5909800000
0	0	0	0	0	0	875600	35514000	621360000	2922600000
0	0	0	0	0	0	1809000	32402000	416600000	4184600000
0	0	0	0	1392	0	969800	42556000	490980000	4635200000
0.134	0	0	0	2742	13480	1785600	46132000	604600000	3329800000
0.0444	0	0	0	0	0	1104600	31034000	581540000	3261000000
0.1358	0	0	317.4	1336	0	839400	24610000	537480000	3933400000
0	0	0	0	0	0	1358400	39634000	607740000	3030600000
0	0	0	0	1324	0	1613800	41936000	505640000	3393200000
0	0	0	0	0	0	1806600	20048000	485440000	2704800000
0	0	0	0	0	0	2864200	21210000	461860000	4034600000
0	0	0	0	0	0	1698000	31010000	564920000	3348400000
0	0	0	0	0	0	1799000	32782000	429460000	3120400000
0	0	0	0	0	13600	1397600	25054000	495580000	3643200000
0	0	0	0	0	0	1565600	25352000	370100000	2987200000
0	0	0	0	0	0	1257000	20280000	463420000	2690400000
0	0	0	0	0	0	1150800	30560000	500480000	2940800000
0	0	0	0	1354	0	1610800	28250000	447640000	2448000000
0	0	0	138.8	0	0	1050000	25124000	260260000	1592600000
0	0	0	135.4	0	0	1098400	21026000	362160000	3487000000
0	0	0	0	0	0	1676400	19678000	348600000	2193200000
0	0	0	46.2	0	0	562200	22944000	279300000	2031600000
0	0	13.54	133.8	0	0	1467400	21442000	472720000	2702200000
0	0	0	0	2704	13040	1918600	30502000	352980000	1923000000
0	0	0	0	0	0	648200	15624000	315280000	2021600000
0	0	0	0	0	0	873600	26196000	361820000	1003400000
0.1328	0	0	0	0	0	1088600	18404000	193900000	2307000000
0	0	0	136	0	0	1375600	15950000	381460000	1197400000
0	0	0	46.4	0	0	1199400	18844000	234900000	778800000
0.137	0	0	0	0	0	1439000	17252000	248040000	1896400000
0	0	13.96	0	0	0	915400	19796000	303760000	820400000
0	2.704	0	0	1390	0	927000	19562000	228040000	1571800000
0.1438	0	0	0	0	0	1237600	11718000	209940000	1453000000
0	1.394	0	0	0	0	181400	8260000	325900000	1745800000
0.132	1.408	0	0	0	0	683800	7736000	209560000	921000000
0	0	0	0	0	0	501000	9702000	315460000	1272000000
0	0	0	0	0	0	44400	10402000	187360000	1152600000
0	0	13.56	277.8	0	0	654200	12294000	230440000	1471400000
0	0	0	0	0	0	501600	3700000	182180000	920400000
0	0	0	279.8	0	0	505200	6106000	191860000	1004000000
0	0	0	0	0	0	788600	10930000	169920000	1054000000
0	1.356	0	90.8	0	0	820200	6422000	145500000	557800000
0.137	1.344	13.76	0	0	0	595400	4474000	104820000	680400000
0	0	28.4	0	0	0	731000	7714000	143560000	970200000
0	0	0	136.2	0	0	0	5454000	94860000	915000000
0	0	0	0	0	0	222600	1352000	149000000	1772400000
0.1368	1.336	13.84	0	0	0	226600	9156000	79280000	820200000
0	0	0	0	1342	18040	181000	926000	59160000	416600000
0	0	0	0	0	0	134800	8622000	119760000	730200000
0	0	0	0	0	13820	181600	3716000	117880000	594600000
0	0	0	0	0	0	137400	4094000	68300000	316600000
0.1406	0	0	0	0	0	403800	8644000	78480000	179400000
0	0	0	0	0	0	45400	4164000	77420000	916400000
0	0	0	43.8	1368	0	319000	0	172300000	187800000
0	0	0	0	1348	0	332800	7298000	59820000	653800000
0.1364	0	0	0	1354	0	136200	4058000	46700000	958000000
0	0	0	0	0	0	272200	4166000	27360000	729800000
0	0	0	0	0	0	44600	4670000	27160000	413400000
0.1394	0	0	0	1370	0	45400	1386000	47020000	181200000
0	0	0	0	0	0	278200	3614000	22560000	596000000
0	0	0	0	0	0	0	0	31900000	268600000
0.1356	0	13.82	0	0	0	137400	0	4660000	601800000
0	1.34	0	0	0	0	182800	2792000	40920000	603200000
0.1392	0	0	0	1378	13300	178600	0	50020000	232400000
0	0	13.82	0	0	0	0	1442000	22900000	175600000
0	0	27.4	0	0	0	141600	0	22680000	137200000
0.4084	0	0	0	0	0	134400	3616000	22640000	636400000
0	0	0	0	4118	0	0	0	4620000	599000000
0	1.41	0	0	0	13600	0	5476000	22800000	273600000
0	0	0	141.6	1350	0	45000	0	31900000	551400000
0	0	0	0	0	0	0	1392000	18240000	45600000
0	0	14.4	142.6	0	0	413400	0	33000000	136000000
0	1.328	13.7	138.8	1352	0	0	1798000	0	820000000
0.0448	1.434	0	0	0	0	0	0	18540000	555600000
0	0	0	0	0	0	0	0	13720000	697200000
0	0	0	0	0	0	0	1400000	0	136000000
0	0	0	0	0	0	0	1396000	0	505200000
0	0	0	0	0	27580	0	0	72740000	178600000
0	0	0	0	0	13880	0	448000	0	286200000
0.1452	0	0	0	0	0	0	0	0	132800000
0	0	13.28	0	1418	0	0	0	4440000	276600000
0	0	0	0	0	13440	0	1344000	0	140200000
0	0	0	0	0	4500	44800	0	0	417000000
0	0	0	135.6	0	0	137800	1418000	18560000	589400000
0	0	0	0	0	0	0	0	14240000	0
0	2.83	0	0	0	0	139800	448000	0	135000000
0.137	0	0	141.8	0	14360	136200	1372000	32260000	139200000
0	1.394	13.46	0	0	27380	137000	1350000	4540000	136800000
0.1384	0	0	0	1412	26820	0	2296000	4520000	45000000
0	1.364	0	134	0	0	47000	1792000	14440000	278200000
0.1398	1.382	0	0	446	0	192000	1356000	27400000	135600000
0	2.704	0	0	0	0	0	2742000	13700000	47000000
0	0	0	0	446	0	0	0	0	413600000
0	0	13.38	0	0	4540	0	0	13680000	0
0.1432	0	0	0	0	0	187000	0	0	0
0	0	4.6	0	0	0	134400	2852000	0	0
0	0	13.68	0	1334	0	0	0	13460000	269600000
0	0.462	13.32	0	0	0	0	0	27740000	137000000
0	0	14.28	0	0	0	137200	0	0	269800000
0	0	0	0	0	0	0	0	13720000	134400000
0	0	14.24	0	0	0	0	2716000	0	273200000
0.1386	1.352	0	0	0	0	185800	0	0	134800000
0	2.712	0	0	1370	0	283000	0	13960000	0
0	1.35	0	141.8	0	0	0	0	0	0
0.1438	0	0	0	0	0	0	436000	14180000	132400000
0	0	13.56	135.8	0	0	0	0	27160000	407800000
0	0	0	0	1412	0	0	1332000	0	44400000
0	0	13.94	0	0	0	0	0	18420000	143000000
0	0	0	135	0	0	0	2692000	13700000	0
0	0	0	0	1406	13560	0	0	0	0
0	0	0	135.8	0	0	0	2732000	13740000	316800000
0	1.446	0	0	0	0	0	1376000	13900000	275600000
0	0	0	0	0	0	0	1404000	0	0
0	0	0	132.8	1436	0	0	0	0	144600000
0	0	0	0	1850	13960	0	2682000	0	0
0	0	0	0	0	0	0	1812000	0	0
0	0	0	0	0	0	135400	1372000	0	141400000
0	0	0	0	1372	0	0	454000	0	142200000
0	1.372	0	0	0	0	0	2694000	0	132800000
0.1384	0	0	0	0	0	0	0	0	277400000
0.284	0	0	0	0	0	0	0	28480000	136200000
0.1346	0	0	0	0	0	0	3176000	14280000	134200000
0	0	14.14	0	0	0	0	448000	0	139400000
0	0	0	0	0	0	0	0	14200000	0
0	1.494	0	0	1362	0	0	0	0	0
0.1348	1.418	0	0	458	0	0	1386000	0	133600000
0	1.34	0	0	0	4440	140800	0	13600000	0
0	0	0	137.2	0	17920	0	0	0	0
0	0	0	136	1404	0	0	0	28080000	459200000
0	0	0	136.4	0	0	0	1422000	14200000	136600000
0	0	0	0	0	0	0	0	27360000	0
0	0.442	0	136.4	0	0	133000	0	13600000	0
0	0	0	0	0	0	0	1376000	0	410400000
0.142	1.344	0	44.8	0	0	0	1474000	27420000	280800000
0	0	0	139.2	1420	13600	139400	0	13260000	0
0.136	0	0	139.2	0	0	139600	0	13600000	0
0	1.366	0	0	0	0	0	1852000	13720000	135000000
0.1402	0	0	0	0	0	0	0	0	0
0.142	2.876	14.14	0	1356	13440	137400	1376000	0	185600000
0	1.452	13.68	0	0	0	47400	0	0	140000000
0.1404	0	0	0	0	13640	0	0	0	275600000
0	0	0	0	1380	0	0	0	0	133600000
0.136	1.358	13.78	0	0	0	44800	2768000	0	284200000
0	0	0	0	0	0	140600	0	0	416400000
0.14	0	0	0	0	0	0	1390000	13400000	137800000
0	0	0	0	1434	0	0	0	14300000	0
0	0	0	0	0	0	139200	1408000	0	0
0	0	0	0	1376	0	0	0	0	0
0.1406	0	0	0	0	0	132400	0	41480000	0
0	1.35	0	0	0	0	0	0	13760000	0
0	0	0	0	0	0	0	0	4400000	0
0	0	13.6	0	0	0	137000	0	0	134200000
0	0	0	136.2	0	0	139000	0	0	0
0.1424	1.394	13.28	0	0	0	0	0	0	144400000
0	0	14.38	138.6	1332	0	0	0	0	0
0.1364	0	0	0	0	0	0	1392000	18240000	133800000
0.137	0	0	134.8	0	0	0	0	27740000	45400000
0	1.37	0	138.6	0	0	0	1398000	0	134600000
0.135	1.35	0	0	1396	0	0	0	17860000	0
0.1382	2.802	0	0	0	0	139400	0	0	270800000
0	0	14.38	134.2	0	0	0	2706000	13360000	0
0	0	0	133.6	0	0	0	0	14040000	0
0	1.36	0	0	0	0	45000	462000	0	0
0.1324	0	0	0	0	0	0	0	13620000	140600000
0	1.412	0	0	0	0	0	0	0	181000000
0	0	0	285.6	0	0	141800	0	0	0
0	0	0	0	0	13600	0	0	13700000	139400000
0	2.808	14.32	0	0	0	0	1414000	13620000	0
0.1362	0	0	0	0	0	0	1404000	13780000	148400000
0	0	0	0	0	18280	0	0	14020000	0
0.1392	0	0	0	0	14480	0	0	18160000	275000000
0.136	0	0	0	0	0	0	0	13760000	177800000
0	0	0	0	0	27940	0	0	13720000	145600000
0	0	4.46	0	1370	0	409000	0	0	0
0	0	0	135.8	1398	0	0	0	0	0
0.1374	0	0	0	0	0	0	0	0	0
0	1.452	0	0	0	0	0	1342000	31620000	0
0	0	18.52	0	0	0	0	0	13200000	140800000
0.1358	5.634	0	0	1392	0	0	1870000	13860000	146000000
0	0	13.86	0	0	0	0	0	0	136000000
0	0	0	0	0	13760	0	2796000	42060000	0
0	0	0	0	0	0	0	0	26580000	139800000
0.2784	1.374	27.24	0	0	0	139600	0	0	404600000
0.2818	0	0	45	0	0	0	1418000	13600000	134800000
0	0	0	0	0	13760	0	0	14080000	0
0.1422	0	14.04	0	0	0	136200	1362000	0	44200000
0	0	13.28	0	0	0	0	0	0	0
0	0	13.82	0	1404	0	0	0	0	0
0	0	13.44	0	0	0	137400	0	0	273600000
0	0	28.2	0	1382	0	0	1352000	13240000	136600000
0	0	0	132.4	0	0	0	0	14140000	133800000
0	0	0	0	1410	0	0	0	0	0
0.1356	1.302	0	0	0	0	45000	0	28120000	0
0	0	0	0	1396	0	0	0	13360000	0
0	0	13.42	0	0	18180	138000	0	4460000	0
0	0	0	0	0	0	0	0	0	178600000
0	0	0	278.2	0	13560	46200	3220000	13420000	0
0.2702	2.784	0	0	0	0	0	0	0	0
0.1368	0	0	0	0	0	0	0	14320000	136600000
0	0	0	0	0	0	135600	0	0	0
0.1404	0	0	0	0	0	141400	0	0	137800000
0	0	13.38	0	0	0	0	1424000	0	45200000
0	1.36	0	132	0	0	139200	0	0	0
0	0	0	142	2696	0	0	0	0	0
0.1342	0	0	0	1358	0	0	1388000	13480000	135800000
0	0	0	140.2	0	0	137000	0	13560000	145000000
0.135	0	0	0	0	13760	0	1350000	0	0
0	1.356	0	0	1356	27740	0	0	0	136800000
0.1384	0	0	0	2716	0	0	1332000	0	0
0	0	13.38	0	1336	0	283800	2734000	13500000	283000000
0	1.36	0	415.2	0	0	134600	1360000	0	137600000
0	0	13.3	0	0	0	0	456000	0	0
0	0	0	0	0	0	0	1404000	0	280000000
0.1836	0	0	0	0	0	0	0	0	140800000
0.1342	0	0	139	1384	0	0	0	0	136000000
0.137	0	14.46	44.6	0	0	0	0	13540000	0
0.14	0	0	0	1344	0	142800	0	13720000	135600000
0	0	0	0	1360	0	137200	2834000	0	186800000
0.0454	0	0	0	0	0	136200	0	0	132400000
0	1.362	0	0	0	0	0	0	0	0
0	1.39	14.34	0	1378	0	137800	0	0	0
0	1.344	27.62	142.2	446	0	44600	0	13240000	0
0	1.346	0	0	0	0	0	1358000	13580000	280600000
0	1.334	0	139.8	0	0	135800	0	13260000	0
0	0	0	0	1390	0	0	0	13840000	0
0.1346	2.72	0	0	2764	0	274400	1378000	0	0
0	1.456	0	0	1434	0	0	0	0	0
0	1.438	0	137.6	0	0	0	1372000	0	550800000
0	0	0	0	0	0	44600	2766000	13780000	0
0	0	0	0	0	0	0	0	4560000	272200000
0.136	1.354	0	133.4	1452	0	134800	0	13760000	135000000
0.142	0	0	134.8	448	0	0	0	0	141800000
0.1352	0	0	0	0	0	134200	1828000	0	0
0.1352	0	0	0	0	0	0	0	13740000	280800000
0	1.41	0	0	0	0	0	0	13660000	135600000
0	0	0	0	0	0	146200	1372000	13580000	0
0	1.372	13.6	0	0	0	0	1334000	13680000	0
0	0	0	0	0	0	275400	2704000	0	0
0	1.39	0	0	1420	0	0	0	0	44800000
0	0	0	270.6	0	14200	136000	0	0	136000000
0	0	0	0	5532	0	0	0	13580000	0
0.1382	0	0	0	0	14300	138200	0	0	0
0	0	0	0	1324	4500	0	1418000	13500000	416800000
0.1356	1.342	0	0	0	13840	0	0	0	143400000
0.1334	0	0	0	0	0	143200	0	0	142400000
0.135	1.388	0	0	1346	0	0	0	0	190200000
0.1396	0	18.12	0	1358	0	140200	0	14140000	0
0	0	27.38	0	0	0	140200	0	26700000	135200000
0.1372	1.36	13.98	271	1426	13760	135600	1370000	0	0
0.136	0	0	0	1334	0	0	1348000	18260000	0
0.2802	1.378	0	148	0	0	138000	0	0	184800000
0	0	0	0	0	13880	137800	1350000	0	0
0.2784	0	0	0	1454	0	0	2840000	13900000	0
0	0	13.52	146.2	0	0	0	0	14080000	272800000
0	1.414	0	0	0	0	272800	0	13880000	0
0	0	0	279.8	0	0	0	0	0	0
0	1.378	0	0	1386	0	0	1390000	14240000	0
0.1392	0	0	0	0	0	133400	0	13920000	135600000
0	0	13.72	0	456	0	0	1414000	13620000	0
0	0	13.32	0	1378	0	0	0	0	0
0	0	0	0	1366	0	0	0	27180000	135600000
0.1362	0	0	0	0	0	0	0	0	135600000
0	0	0	0	2882	13420	0	0	40740000	44800000
0.2696	1.398	4.64	143.6	0	28440	0	2812000	0	271800000
0	0	0	0	0	0	0	1376000	28140000	0
0.1394	1.426	0	0	1400	0	0	0	0	0
0	0	0	0	2756	0	0	0	14120000	0
0	0	0	0	470	0	44600	0	13320000	139000000
0	1.372	0	0	0	0	0	0	40420000	136400000
0	0	0	0	0	0	140600	2790000	0	0
0	0	13.96	0	0	0	361800	1392000	14380000	0
0.141	1.324	0	0	0	18020	142000	1380000	14140000	0
0	0	14.1	134.2	0	0	0	446000	0	274000000
0	0	0	0	0	42040	0	1396000	0	0
0	0	0	133.6	0	0	141400	1370000	28080000	0
0	0	13.62	132.8	0	0	0	1334000	0	135800000
0	0	0	282.2	2780	0	44600	0	0	47800000
0	0	27.48	141.6	2828	0	0	1374000	0	0
0	0	0	143	0	0	0	0	13860000	272400000
0	0	0	139.2	0	0	0	0	14160000	0
0.272	0	13.98	281.8	0	0	0	0	0	146400000
0	1.822	13.52	0	0	0	0	1416000	0	275400000
0.137	1.404	4.66	0	0	13740	271000	1378000	0	0
0	0	13.62	136.8	1302	13420	0	0	13400000	0
0	0	14.44	135.8	0	0	0	0	13940000	278200000
0	0	0	284.4	0	0	274200	0	14400000	0
0	0	0	141.8	0	0	0	0	0	0
0	0	0	0	0	0	0	0	14100000	0
0	1.342	14.26	137.8	1372	13660	0	0	0	0
0.2786	0.456	0	0	0	0	0	1406000	0	144000000
0	0	0	276.4	0	4460	0	2858000	13600000	0
0.1362	0	13.66	0	1340	0	0	0	14240000	0
0	0	0	0	2710	0	0	1378000	0	0
0	0	0	272	0	13900	143600	1408000	13240000	0
0.135	0	0	0	0	0	0	0	27340000	134000000
0	1.418	28.32	0	4146	0	0	0	13680000	272600000
0.2706	0	0	138.2	0	13440	0	0	14140000	0
0.1378	0	27.14	0	446	14540	139000	442000	27800000	409200000
0	0	13.42	0	0	0	0	0	13900000	0
0	0	0	135.8	1348	0	175600	0	13740000	182600000
0.2854	1.32	13.32	140.2	0	13820	135600	4096000	27600000	138600000
0.1404	2.722	13.58	0	1388	13340	0	0	13680000	274200000
0	1.372	0	143.4	2764	0	0	0	0	140800000
0.3246	0	0	0	0	13620	0	4120000	27720000	141000000
0	0	0	0	2748	0	0	1414000	13780000	290600000
0	0	13.76	0	1412	14420	420600	0	26420000	0
0	2.726	27.64	0	0	0	139000	1328000	13700000	136600000
0	1.404	0	0	4682	0	280200	0	15020000	268400000
0.2696	0	0	136.2	4042	0	0	1374000	0	421000000
0	0	0	0	2744	0	136600	1358000	27700000	139000000
0.2812	0	13.44	143	0	0	0	0	0	133800000
0.1324	1.392	14.02	0	2754	0	418400	0	0	0
0	0	0	0	1862	13760	44000	0	0	146400000
0	0	0	180.4	0	13560	0	1402000	0	136200000
0.2744	1.42	4.54	271.8	1388	27040	0	1358000	13240000	272000000
0	0	0	269.6	1374	0	0	0	0	689200000
0	1.39	13.68	0	1346	31800	137000	0	41300000	135800000
0	0	4.6	424.4	1360	13700	278400	1348000	0	553800000
0.4122	0	0	0	1390	0	0	0	14000000	141600000
0.1376	0	13.36	0	2732	0	0	0	28100000	415600000
0.2762	1.382	0	0	1396	13540	138600	0	13400000	270400000
0.1798	1.346	13.52	0	0	0	0	1794000	27000000	142200000
0	0	0	285.6	0	0	406000	446000	0	272800000
0	0	0	318.2	1324	0	408200	2740000	28020000	408600000
0	0	13.62	0	0	0	135000	2768000	36160000	280200000
0	1.36	0	133.8	1382	0	0	0	13980000	187000000
0.1386	0	14.18	0	1440	26860	139600	2786000	18860000	268600000
0.1412	0	18.1	0	1412	0	140200	1434000	0	136800000
0.1376	0	27.56	273.2	0	46060	412000	1444000	0	0
0	0.45	14.06	0	0	13280	542200	1422000	69060000	137600000
0	0	28.38	0	0	0	408400	4236000	0	413000000
0.2752	0	41.58	189.8	4216	0	136400	1374000	0	284000000
0.274	0	0	139.2	0	0	0	1328000	14440000	135800000
0	1.42	13.82	133	0	4560	456800	4564000	41280000	136600000
0.1366	1.364	0	136.6	0	17920	134000	2804000	0	282600000
0.1368	2.72	41.26	324.6	1444	0	137800	1360000	13680000	0
0.1424	1.344	0	44.4	0	13720	136800	3184000	27360000	695000000
0	2.832	27.46	0	0	13380	0	2694000	13900000	281400000
0.2812	0	0	0	0	0	416600	0	0	136600000
0	0	0	144.4	4124	13500	558000	2772000	41320000	570800000
0	2.774	13.82	275.4	0	13980	135200	1340000	0	181400000
0.2734	1.376	27.58	138.6	1346	27820	134800	1348000	0	271400000
0	0	28.04	45	1392	4780	417800	1800000	55560000	833000000
0	1.366	13.94	282.8	1410	0	416600	0	18220000	281000000
0.1376	1.372	14.32	137.2	1856	13580	135000	0	0	559200000
0.2718	0	27.16	138.6	0	13680	0	4254000	0	135000000
0.2744	1.372	0	135	4158	0	416400	0	14180000	560600000
0	1.386	0	136.2	2736	13660	551600	6894000	31620000	0
0	0	13.56	135.8	0	13920	0	1838000	27680000	549200000
0	1.37	0	138	2780	0	416600	4176000	13700000	559600000
0	0	28.94	415.4	1418	13600	144800	0	26740000	448000000
0.1348	0	13.24	275.8	1356	0	816600	5592000	54660000	545800000
0	1.38	13.38	409.2	1384	0	267800	1370000	86420000	421800000
0.4192	0	14.24	138.2	2658	14000	724000	1392000	14140000	228200000
0.1808	0	54.48	0	0	0	269400	1402000	27140000	687200000
0.1452	0	4.4	0	2734	0	547400	1394000	68300000	417200000
0.1452	0	14.04	0	440	0	556000	1856000	14020000	420000000
0.1396	0	0	274.4	2736	13540	136000	1348000	27340000	1415600000
0.279	1.46	13.3	273	1460	0	742200	5564000	40940000	548800000
0.1346	1.354	13.62	184.8	1372	0	414000	5636000	0	551600000
0	1.424	13.34	272.2	4120	40680	676200	5528000	41600000	682400000
0.4046	0.452	0	141.4	1390	0	459600	5644000	45680000	839600000
0	2.784	13.38	141.8	5422	27220	549800	1332000	0	1242800000
0.1366	1.38	27.06	278.4	4166	13700	557800	2708000	27520000	409400000
0.129	4.108	14.22	0	2768	36800	878600	2738000	28040000	598000000
0.1382	2.822	14.5	138.6	1372	14360	703400	6912000	40880000	547800000
0.313	0	41.68	276.4	2746	27080	140600	2780000	13860000	974000000
0.1352	1.366	27.88	272.4	0	27100	575800	4156000	82060000	552600000
0.1386	0	0	282.2	2774	55160	286000	5500000	96960000	1063200000
0.1358	2.73	26.94	282	1356	14400	704200	1826000	68440000	1206200000
0.275	1.424	13.78	137	2748	27880	548400	6908000	27280000	1161400000
0.1312	1.836	41.94	422.6	2822	27460	137400	4156000	68720000	1569600000
0.138	1.342	28.58	321.4	6820	0	141000	4204000	46620000	1251600000
0.268	1.384	27.28	321.4	6916	14040	1259400	0	112140000	698400000
0	0.436	0	136.6	2724	28300	318400	2754000	67960000	872800000
0	2.842	40.8	0	4130	0	733600	3612000	41000000	1246000000
0	1.39	0	825.6	1408	40420	1105400	9570000	54820000	1102000000
0	0.454	0	135.8	1362	13480	1013000	5460000	55960000	1384200000
0	1.428	0	272	5948	0	680400	4140000	54780000	1438400000
0.2682	0	0	413.4	2754	0	1290000	5678000	70040000	829200000
0	1.432	0	0	4150	41280	1113800	5608000	69240000	819000000
0	4.114	41.32	279.2	4072	0	1131000	7362000	71040000	1387800000
0.1406	2.744	27.44	135.6	4184	27000	1092800	9664000	82260000	1113600000
0	2.74	0	681.2	0	0	836200	7696000	124640000	961400000
0	1.344	0	135	4202	26860	881200	5596000	54080000	1789200000
0	2.77	26.9	413.4	5540	69520	695600	5510000	55580000	1507200000
0.1354	2.746	14.2	601.2	1424	13920	945800	6860000	102080000	1833800000
0.134	1.44	13.58	146.2	4096	41540	419800	4186000	41560000	1373600000
0	1.388	9.06	553.4	4088	27100	976800	11090000	81700000	1784600000
0.2774	0	13.54	267.6	2708	13520	1106000	7424000	125840000	964000000
0.1356	1.42	60.26	403	4066	69120	999400	15606000	72320000	1595200000
0.1324	0	31.26	270.6	3170	42360	1144600	8902000	27380000	1243600000
0	1.392	41.26	546	5558	55200	2563200	9720000	27240000	2389600000
0.1412	1.398	55.96	553	3174	41160	1375200	13738000	83440000	1920000000
0	2.76	27.2	835.2	8448	40940	1975200	11158000	122440000	2430200000
0	2.726	53.94	691.8	6874	69320	2065800	13830000	68980000	1531200000
0.281	0	27.16	269.4	5666	68100	830800	15462000	88380000	1241400000
0.1414	4.178	4.48	412.4	4164	70060	1386400	18130000	87200000	1811600000
0.1444	4.652	54.44	821	6940	55140	2047400	15144000	112820000	3042400000
0.1374	1.882	41.22	693.6	5558	68580	1982800	16608000	82260000	3255200000
0.2786	1.35	41.06	400.8	9748	27120	1378000	16556000	96540000	3206600000
0.2748	4.056	73.64	879.6	13290	28280	2491200	18326000	195100000	1238200000
0.4122	2.77	55.58	1236.8	4100	54920	1846200	16088000	110500000	2149200000
0.415	4.068	55.2	827.4	8364	68120	1746200	24692000	139920000	1534000000
0.3164	1.434	95.86	1102.8	8294	129400	2551600	13696000	199940000	2350200000
0.2762	4.218	151.22	957.8	7318	123940	2919200	12746000	203020000	1373400000
0	5.604	56	1426.8	9542	87300	3070200	14542000	129280000	2808400000
0.4034	2.728	96.94	1112.6	10986	67480	2117600	17948000	123280000	2360400000
0	1.374	74.88	1100.8	13704	82140	2613600	17174000	139020000	3690800000
0.134	2.846	55.68	1777.8	15024	126940	2103000	16660000	110680000	2804800000
0.2808	2.758	111.6	1380.6	16436	96160	2759200	12454000	235300000	2549600000
0.136	0.464	55.46	2077.6	16778	125040	2078400	12446000	166260000	3349000000
0.417	4.66	46	1255.8	13828	115460	3501800	12520000	96440000	2422600000
0.1358	2.676	165.66	822	18168	109660	2972200	10988000	154860000	2730600000
0.1358	1.356	67.98	1939.6	20712	55980	3320400	26222000	220960000	2771400000
0	9.346	81.98	1528.4	22214	110020	2715200	18034000	212600000	2792400000
0.278	0	194.14	1659	22674	121960	2665800	7808000	276960000	3081200000
0.2658	4.292	82.52	1985.8	18540	170780	4181400	23404000	247900000	2386400000
0.1368	5.592	179.64	2968.4	19810	128940	4002800	23450000	220780000	4394600000
0.1408	4.124	152.06	1662.8	23230	88660	4634600	19846000	250780000	3155400000
0.276	4.14	194.06	2236.6	23422	158100	4274600	24580000	149080000	3333800000
0.5596	4.082	306.7	2632.8	24878	248500	3882600	23486000	184280000	3781400000
0	6.91	377.1	2376.2	37728	225880	2270000	26572000	206600000	4221800000
0	5.452	251	2381.6	26806	263640	3409600	23382000	169500000	2344600000
0.138	2.744	220.48	2763.4	30244	226360	5149000	21144000	192600000	2943000000
0.4102	4.158	426.84	2875.6	46538	137680	4020200	22572000	170000000	4417000000
0.1414	4.512	387.94	3649.6	30406	320880	4039600	23790000	271060000	5540800000
0.1358	8.424	399.4	4318.4	27762	242180	4067800	28990000	293300000	4134800000
0.2786	8.718	482.7	3579.2	43302	248640	4546000	38742000	309400000	3809400000
0	9.656	511.28	2924.2	38030	271240	5679200	32242000	315660000	4376000000
0.4094	6.802	539.18	2350.4	45840	414980	3998800	31894000	248040000	5336200000
0.1354	9.676	654.26	3469.4	46980	212540	4593400	27482000	270540000	3864400000
0.141	5.598	649.66	3811.6	61392	415740	4782800	48304000	289360000	5879800000
0.4088	1.782	456.6	4256.6	45410	433380	4335200	19822000	238620000	4206000000
0.0452	4.142	690.2	4554.4	42840	276120	5504800	38300000	295220000	6117800000
0.136	12.408	564.2	3919.4	62084	393240	5550800	47750000	346880000	5800800000
0.5464	6.926	641.72	4691.4	47066	335320	4539000	38616000	208080000	5717200000
0.4258	9.584	622.04	5439.6	61256	509960	6089600	37216000	251900000	4794400000
0	1.814	781.2	6390.4	64590	665100	5442800	40436000	385080000	5407600000
0.5542	5.418	799.22	5967.4	68296	432740	3214400	39400000	355340000	6005000000
0.2698	7.482	808.98	5170.6	60690	614840	5912800	31714000	328640000	5503200000
0.2774	11.466	925.66	5530.2	67954	478680	6296400	57858000	312680000	7150600000
0	6.81	839.18	8228.8	96020	465860	5603800	49732000	396900000	7588000000
0.4124	11.158	953.9	7631.6	81584	474800	6424400	40324000	422640000	4617400000
0.464	10.998	941.34	7743.6	77580	679520	7779400	45894000	462860000	7724200000
0.54	12.392	905.5	7595	91358	475120	6080000	48768000	364940000	6490000000
0.136	9.7	1047.04	6869.6	95076	500700	6594000	45926000	390100000	6335600000
0.2826	14.056	947.54	7940.6	94176	778080	7956400	37408000	347300000	6542800000
0.2752	12.598	983.14	10495.6	100322	600380	8576800	50998000	353860000	10380600000
0.6988	18.382	1078.22	9563.4	95134	778600	8432000	65886000	474700000	7619000000
0.133	11.124	1330.18	10326.6	82650	587640	7822000	78382000	341720000	7686000000
0.8314	16.544	1409.46	8419.2	104614	566260	9859600	70124000	458940000	9657000000
0.828	14.314	1250.06	9151.8	141022	616380	8900800	65766000	504800000	8071200000
0.1494	19.6	1272.66	11237.6	139646	791380	9290600	81196000	420100000	9163200000
0.563	11.908	1409.6	10915	126652	821040	9081800	61506000	432180000	10280800000
0.4192	21.952	1599.22	10092.8	107944	770220	9888200	76026000	426780000	9474200000
0.1854	17.832	1460.1	10545.6	117526	981740	9661200	80280000	617120000	10458000000
0.8324	26.552	1808.66	13681.6	131110	965200	9252000	82646000	563480000	8718800000
0.5444	32.886	1851.9	11206.2	161152	793920	9519800	90302000	424660000	11065600000
0.4074	25.346	1863.6	12081.2	134594	937960	10456200	92786000	629180000	12627400000
0.274	44.4	1707.6	12600.8	166962	1099960	10247400	92294000	629140000	11488000000
0.2716	47.104	1773.26	15383	145628	1010120	10285200	114718000	656120000	12360600000
0.4202	33.77	2034.78	14390.8	172612	871480	9274400	103192000	639160000	10998600000
0.4086	37.92	2492.68	16988.4	184952	1027280	10075200	82210000	664360000	13814400000
0.2726	51.516	2083.18	14842.6	174742	1061040	9950200	115760000	809860000	14272200000
0.9662	51.616	2478.96	15173	169986	1005960	12494000	102668000	820320000	16348800000
0.9704	62.912	2226.44	16503	180100	1382280	12762600	83282000	921640000	14546200000
0.5472	63.87	2216.6	18756.4	237166	1084920	14160400	118328000	783300000	14192600000
0.2742	77.062	2020.1	22381.6	216022	1031340	13605600	113866000	755800000	16591800000
1.279	75.998	2378.3	18810.2	230568	1465000	12955400	117390000	988140000	16971400000
0.6912	85.894	2684.82	20426.6	253126	1448400	14219800	110656000	980660000	16320000000
1.525	94.208	2773.46	23264	263496	1410960	12441600	120980000	915520000	16425400000
0.5528	121.246	2796.84	21701.2	225474	1579820	16015200	134596000	1045980000	16790400000
0.5436	131.974	3032.08	24597.2	235694	1338160	16153200	139854000	1016620000	17170200000
0.9664	137.476	3023.54	24118.2	254070	1594000	18106000	146594000	953800000	18377200000
1.1078	140.308	3391.88	25282.4	306532	1464860	17205200	173036000	1068020000	18950200000
1.6556	161.596	3797.18	29006	267694	1754620	17669600	151254000	1064460000	22040600000
1.386	213.236	3784.5	25418.8	351470	1399980	17884800	182296000	1207400000	23274000000
0.9616	269.834	3981.44	29036	311154	1336060	20128000	172718000	1259020000	24253800000
1.8094	255.708	3897.74	30662.8	361438	1823320	19716800	168794000	1024240000	24990800000
1.1106	305.338	4077.74	29757.2	337280	1668480	22254600	231460000	1351400000	23175800000
1.6184	329.992	4532.62	33759.4	339014	1745280	21530600	221178000	1170360000	25882600000
1.5276	434.68	5158.68	29519.8	359620	1822980	26253600	204656000	1129640000	26587200000
0.7354	474.682	5260.98	40883.6	414552	1979460	27908800	224160000	1247560000	29853000000
1.6534	583.322	5380.32	35170.8	412096	1943160	26311400	241934000	1522020000	31933400000
2.3454	663.942	5144.22	40701.2	396576	2346460	27525200	244282000	1708400000	27620600000
1.4208	753.972	5701.7	46038.8	440634	1787240	30483800	272084000	1694820000	27695600000
2.7818	844.554	5505.32	40189.2	451216	2349520	31944400	332274000	1698940000	30703200000
2.2184	988.334	6405.24	44920	437012	2340140	28420000	300300000	1738260000	33026200000
3.872	1100.52	6393.46	54670.4	513482	2064180	33501400	305288000	1954280000	34001000000
3.9878	1279.02	7109.06	49374.2	463636	2309360	33237400	341950000	1674420000	35539000000
5.2524	1344.16	7268.78	55647.2	528384	2336860	37171800	372366000	2210580000	32010000000
4.9774	1495.07	7562.08	57564.8	521060	2480520	40022400	337200000	2118860000	36675200000
5.3736	1497.4	8532.72	66200.4	559154	2610500	37941000	369708000	2147600000	38013200000
7.7408	1566.95	9013.32	67568.6	576302	2483560	42475000	414268000	2112320000	37473000000
8.3404	1578.54	9035.36	62448.6	654728	3027240	44165200	369212000	2373080000	40912000000
10.475	1522.82	9758.96	71174.8	674796	2714760	44440800	447444000	2207580000	42993600000
9.6782	1437.05	10189.2	83193.8	640222	3305940	47054000	438402000	2941160000	42812400000
12.6802	1309	9793.1	75507	748256	3294500	52541400	477856000	2778460000	43867600000
16.3128	1218.04	11415.2	88834.2	711096	3618240	52481600	494400000	2914180000	48852400000
15.3826	1098.88	11249.5	98150.8	793340	2795140	54857600	529978000	2920380000	48804400000
15.5448	1035.5	11871.5	90674.8	788684	3420360	60075800	585330000	3312980000	50947800000
17.9914	1047.26	12979.5	106835	815248	3687080	63713000	644922000	3458000000	54642000000
21.1186	1032.06	12344.6	102566	854870	3842500	68019600	651780000	3367580000	59939600000
28.1962	1274.04	13748.2	111962	943146	4177740	70128200	640170000	3637660000	64276600000
27.3672	1411.49	13411.9	115978	891922	3795540	81826800	742050000	3999440000	64677200000
34.2498	1453.92	13151.4	109715	956390	4612160	76545600	786024000	4718220000	60525600000
36.5996	1644.26	14792.4	121653	1082000	4775140	85642400	771704000	4034500000	68914600000
44.5564	1565.32	14903.2	140703	1009620	4783900	88714000	870996000	5190040000	73282000000
46.7708	1513.41	14915.8	123215	1066490	5000740	88678400	941100000	4907140000	77946400000
50.211	1346.96	15153.3	129671	1088360	5488320	99547600	895398000	4713240000	80675200000
58.0416	1241.35	15807.4	148257	1184400	5319620	103071000	1019330000	5065720000	87549800000
61.6364	1211.14	15470.9	145493	1241250	5565520	94136000	1163340000	6301700000	87183200000
70.8726	1204.72	17090	150921	1298030	6187400	105716000	1130020000	5693200000	87866800000
80.37	1295.44	17755.3	159193	1452660	6484660	124703000	1327140000	6010140000	93875400000
87.9348	1401.48	16513.5	159331	1375250	6608800	121124000	1432480000	7209220000	97778600000
103.715	1415.43	20007.3	169269	1381380	7116460	127600000	1453550000	6471200000	108348000000
117.523	1563.43	19099.2	189396	1568560	7004120	133069000	1623110000	7085500000	110846000000
144.386	1360.46	18108	189953	1802210	7299520	137303000	1852600000	7841440000	125014000000
165.224	1376.1	21867.2	203669	1922140	7516680	132690000	1809460000	6864520000	133397000000
193.09	1368.87	23509.3	227654	1912680	7802300	153172000	2136090000	9126240000	141113000000
245.332	1346.76	22432	207793	2259920	8303380	171434000	2718780000	9856600000	154156000000
299.2	1416.48	26479.8	243404	2419150	8487700	158696000	2660350000	9124300000	175758000000
387.665	1592.62	29484.1	297607	2841490	8913440	178689000	2921520000	10661300000	187571000000
504.507	1519.83	31402.9	300467	3514100	9011480	218626000	4302980000	11548100000	207729000000
702.235	1476.33	39029.2	334744	4194810	9983560	196344000	4872400000	11469500000	233523000000
1052.94	1637.91	48838.1	436163	5689910	11016300	202307000	5248730000	12553300000	266187000000
1696.28	1748.53	58450.1	543115	9694970	10894500	247268000	9726640000	14692000000	326841000000
2506.59	1655.76	97546.6	750259	15300000	11905600	276358000	18731300000	13247300000	375295000000
3054.71	1811.15	179524	1470470	19515900	12411100	265875000	25258800000	15785800000	441063000000
3203.91	2094.2	251012	2447460	19472400	13624100	320342000	23336500000	17885900000	632619000000
2449.52	2043.5	244511	2763630	14025100	14980800	444498000	15192100000	17724200000	1007750000000
1143.51	2211.75	164959	2094600	7684780	15631700	453389000	8281270000	20450400000	1381140000000
540.234	2758.12	85786.6	1082340	3641680	18387500	450569000	4810090000	25790100000	1605160000000
411.598	3281.39	45171.9	494894	2384550	22094300	810775000	3396950000	24512300000	1504560000000
320.314	3415.67	29734.7	315986	1700880	25619100	1516540000	2571250000	30678600000	1141110000000
246.566	4543.84	22241.6	242385	1418110	30243000	2145850000	1919640000	42466300000	736762000000
196.522	8206.21	17101.7	184223	1092390	50051300	2078950000	1462650000	46482400000	449530000000
179.834	15076.5	14993.5	140769	895608	87071500	1523350000	1244750000	53604100000	283828000000
145.999	20689.3	11515.9	123976	730236	118136000	878410000	997086000	114937000000	195268000000
138.378	19914.4	10000.3	104279	618288	117730000	458344000	811228000	206021000000	145697000000
108.712	13907.3	9103.44	88783.8	576060	89646000	310786000	759960000	246711000000	116911000000
100.899	6893.73	7376.76	70720.4	464158	51509400	217426000	748700000	193928000000	83614000000
83.0332	3078.46	6775.98	66927.6	469666	25158600	156780000	549572000	102987000000	67698800000
76.8642	1670.73	5929.62	60562.6	389250	14647700	129460000	522116000	49540000000	57892000000
67.0428	1229.62	4804.78	52754.8	349950	11057100	108521000	463032000	31191600000	51598400000
59.1886	976.65	4845	48741.6	309762	8755320	79551600	394738000	22675000000	38437800000
53.1628	719.458	3683.04	38295.4	266906	5586760	82407600	320340000	16407600000	31909200000
46.7292	605.652	3744.12	37943.4	237448	5426440	71502000	333940000	11366600000	28048200000
40.447	506.708	3259.7	32783.8	231102	3936620	61365400	271648000	9958180000	23693400000
39.2088	428.1	2531.8	30018.6	202572	3336880	48675200	243984000	7994780000	21601600000
28.937	352.236	2332.82	23617	210986	2755800	44126600	233010000	6518600000	19710600000
28.5102	314.758	2272.04	26440.4	184868	2756000	40416800	202770000	5281040000	13711600000
27.9882	243.176	2332.66	18607	145544	2052720	32401400	168030000	4419840000	14947600000
23.304	235.962	1798.4	17662	134788	1972020	28430200	175000000	3770780000	12892200000
19.1394	180.81	1537.54	14577.4	108292	1530060	23841000	156222000	3258320000	11531400000
18.702	207.152	1465.24	13883.6	96926	1484000	20612200	131326000	2806500000	10355400000
15.3234	137.182	1553	11914.2	65784	891720	22278400	94428000	2342280000	6211400000
14.7658	132.414	1138.6	11334.2	83334	1027240	19441800	80858000	1929840000	7297000000
12.096	120.882	1003.58	10080.6	77344	937420	13694200	79948000	1711080000	5130800000
9.9736	110.706	871.04	9078.8	78710	643120	14138400	82000000	1252740000	4516400000
10.3202	103.042	858.06	6641.8	47732	729080	13722200	64082000	878340000	5606600000
8.0434	59	911.42	6961	52862	425380	8825600	59038000	978440000	3831400000
6.3094	71.394	675.38	6408.8	42102	402900	7684800	51792000	970700000	3784800000
5.9336	62.92	597.04	5309.4	34808	298240	7433600	36400000	740100000	3527000000
5.233	48.432	416.54	4137.2	49218	298060	5828800	34876000	709680000	3069200000
3.6612	47.896	365.14	3290.2	35242	208980	5427800	40084000	514360000	3195400000
3.2346	42.052	304.24	3276.6	23538	278720	5253600	25322000	410900000	1901200000
2.6412	32.418	208.96	2054.8	21402	205240	3302600	25962000	398820000	1463000000
2.9124	33.358	362	3370	23692	151320	3651800	21306000	322880000	2514000000
2.799	39.53	199.28	2696.6	24388	123660	2448000	24170000	218440000	1965800000
1.2992	21.938	316.3	2243.8	11438	36740	2106800	16342000	206680000	2020800000
1.187	18.914	280.38	2211.2	9464	111340	1981600	17490000	136300000	1313000000
1.8372	28.318	310.02	2103.8	15140	128580	1604600	8692000	151320000	1464800000
0.8298	26.186	150.16	1319.6	12572	92540	1669000	10164000	175660000	1966000000
2.3414	16.124	96.72	1797.2	13906	50160	1461400	12806000	177320000	1462600000
1.2792	20.62	257.94	1397.6	12914	96060	1586400	7334000	96680000	500000000
0.9024	20.696	130.02	1029.4	8250	82480	947000	6934000	58600000	638600000
1.699	25.13	230.74	1791.6	8780	81660	875200	12378000	126500000	875800000
1.1638	17.652	193.12	1562.4	10926	41800	1100400	11204000	197740000	907200000
1.1148	22.026	98.04	1137.2	8164	100520	727600	4098000	129700000	1237000000
0.8256	17.256	160.42	1596.4	11110	13580	1258600	6094000	152500000	728200000
0	12.748	69.54	815.8	11120	45700	971200	2792000	18240000	826800000
1.396	11.928	87.24	818.8	4078	36740	976200	5978000	139100000	834600000
0.7446	13.36	85.44	1458.4	5500	87280	317400	6910000	59120000	1021000000
1.4258	13.59	77.06	958.2	7420	59500	677800	5502000	82020000	1097800000
1.2782	14.96	95.24	1048	8762	69180	1386800	7874000	119800000	837200000
0.9664	14.138	59.58	1338.6	10172	26800	544800	12986000	59820000	540400000
0.5502	9.996	81.16	1153.6	12010	56460	950200	7262000	18000000	729200000
0.5488	10.534	96.14	1160.4	4116	36360	280800	9826000	31100000	1235000000
0.5526	5.976	76.8	423.8	10352	54660	406600	4132000	60560000	554800000
0.5514	6.976	74.1	930	5948	40760	370400	3170000	42000000	416000000
0	9.196	82.44	873.6	3684	27480	597200	1424000	82620000	452400000
1.0218	10.464	101.24	829	10048	46360	595400	5452000	87220000	865600000
0.974	11.074	101.48	776.2	11014	45560	418000	4656000	81760000	317800000
0.8224	9.92	85.76	1164.4	2752	31220	600200	2842000	18160000	611600000
0.2738	8.356	95.2	412	2802	54540	188800	0	37580000	950000000
0.2772	7.926	73.88	687.2	4226	46120	694000	8172000	58700000	456200000
0.416	16.558	70.16	726.6	5046	60620	137200	4050000	63760000	178400000
0.4202	3.232	109.62	876.6	6364	4440	141000	4142000	27840000	736400000
0.4224	5.556	36.86	816.6	7508	41520	679600	4158000	81600000	687800000
0.6796	8.582	31.88	963.4	5956	18640	184200	1424000	13980000	280400000
0.8284	6.884	27.18	690	1806	54780	132400	4214000	27960000	465600000
0.408	1.792	81.62	835.2	7418	55080	651600	2744000	27840000	460000000
1.1062	8.222	105.72	405.8	2722	27960	132800	2328000	54100000	543600000
0.5474	9.042	83	451.4	4572	57120	416600	2780000	28100000	280200000
0.191	8.242	18.48	322.6	1378	31760	411400	6946000	42360000	463000000
0.3174	5.392	96.04	180.4	2708	50520	428400	4374000	31940000	184800000
0.4204	8.266	54.76	137.4	3628	0	737800	2686000	69020000	415800000
0.4178	1.852	69	279.8	2730	27940	596800	0	58840000	551600000
0.1346	0.444	0	289.4	4124	13780	413600	0	18760000	271800000
0.2742	2.726	68.54	540.8	2690	13500	565600	4224000	49440000	749200000
0.4162	2.768	46.74	414.8	2724	27060	132800	2786000	13500000	672000000
0.1324	2.792	28.12	285.8	4188	73100	136600	2780000	40080000	554400000
0.1354	5.368	40.72	277.8	2864	42040	312000	1392000	0	134200000
0.141	1.396	0	502.2	5420	0	137400	4244000	27160000	406200000
0.1386	4.154	18.92	1020.6	2758	13880	141200	7026000	13800000	557200000
0	5.988	69.92	45	2736	0	420200	1854000	42420000	132800000
0.1394	4.124	47.14	316	1422	27860	274600	8282000	27500000	326000000
0	4.166	41.12	281.2	3146	27500	284800	5484000	13320000	409600000
0.141	5.926	17.96	276.4	3226	27620	136000	5656000	14040000	423000000
0.1392	1.376	27.42	696	2266	14640	0	2760000	18240000	135000000
0.4138	0	28.16	913	1798	13540	136000	1360000	41640000	137200000
0.556	4.146	32.26	0	2778	54740	285000	0	46120000	421200000
0.4142	2.774	4.52	540.2	4144	0	189400	1362000	57200000	558000000
0.1398	0.914	13.88	311	1402	27060	134200	2878000	40960000	288200000
0.5462	2.804	26.86	0	1444	0	181200	4092000	32100000	559600000
0.2728	7.324	14.58	321.4	1362	13480	269800	6562000	27460000	44000000
0	4.956	26.96	412.4	2694	14540	419400	1892000	13740000	276400000
0.2836	0	0	674.8	2676	13460	144400	1342000	13780000	0
0	4.218	41.88	0	0	27720	0	4202000	27080000	185000000
0.5556	2.78	28.4	132.4	2740	0	546000	1394000	0	136600000
0.5432	4.056	41.2	983.4	1348	27080	138800	1394000	27060000	142200000
0.2712	3.16	27.38	0	0	27460	0	0	18880000	419800000
0.269	0	31.28	135.4	1372	15020	0	0	13760000	0
0.4112	0.448	13.54	416	5578	4460	0	0	40520000	454200000
0.2684	4.084	13.48	141	2816	13960	271000	1358000	0	144200000
0.1354	2.71	0	273.8	2902	28380	272200	1420000	13680000	0
0.281	2.26	0	0	0	27900	138200	0	0	134600000
0.273	1.398	41.48	284.4	0	0	423200	0	27160000	692000000
0	1.336	40.54	0	0	27220	143000	0	14200000	453200000
0.1364	6.77	27.9	415.4	2708	18600	140000	1838000	40900000	0
0.1384	1.412	0	140.4	4246	0	545200	0	14000000	278200000
0.1446	0.452	23.02	412.4	4604	56500	136600	1390000	17500000	144000000
0.2842	2.77	0	135.2	2842	13440	0	0	27180000	971400000
0	5.44	27.44	272.6	0	0	0	2740000	13640000	135600000
0.545	1.348	27.78	181.4	1354	27480	135800	0	13780000	273800000
0	1.35	13.04	0	2704	54480	423600	0	40200000	137600000
0.2728	1.404	0	411.6	4098	13500	0	1424000	13900000	134800000
0.2696	5.526	14.08	136.8	2698	8920	407200	0	0	0
0	1.38	0	282	0	13860	274400	0	32440000	0
0	2.782	40.8	272	2760	31420	0	1338000	0	45200000
0.4234	0	0	461.4	0	0	136000	0	0	0
0.1388	0.442	41.6	144.4	1306	0	273600	1354000	13360000	136600000
0.418	4.09	13.94	321.6	4120	13340	277200	0	0	268600000
0.135	4.08	0	272.6	0	13600	140600	0	26860000	138000000
0	1.35	0	139.2	1414	13260	0	1418000	0	404000000
0.2674	2.786	0	268	1444	18040	145200	4194000	0	0
0	1.364	0	133.6	0	13200	144600	0	13500000	279800000
0.0446	5.532	27.9	427.2	0	0	286000	0	0	414200000
0	1.306	0	143	1404	13280	0	1448000	13580000	0
0	1.346	41.22	132.8	1316	14400	132000	1342000	0	137800000
0	0	0	135.2	0	28160	0	0	31420000	412400000
0.2736	0.446	40.9	275.4	1362	0	135400	4132000	18060000	0
0	5.474	0	135.6	1348	27280	0	0	0	278000000
0.1364	1.882	41.32	411.6	2702	0	0	2844000	0	139200000
0	2.694	0	135.2	1336	27760	0	0	0	0
0	1.394	12.9	139.6	1312	0	290000	0	27100000	139000000
0	0	27.52	275.2	1452	0	0	1418000	0	0
0	0	0	136.8	1388	0	275000	1370000	0	0
0	0	0	0	1382	0	0	2710000	13600000	0
0.1414	3.296	0	44.8	2770	0	44600	0	0	0
0.1388	1.836	26.9	137.2	4096	0	0	1382000	26760000	548800000
0	0	0	0	1368	0	138400	4266000	0	140800000
0.135	0	17.62	271.2	1352	13340	138800	0	0	135800000
0	2.686	0	133.4	0	8960	0	4154000	13860000	44600000
0	2.716	28.16	0	0	0	0	0	27640000	278000000
0	1.492	14.1	0	0	0	144800	0	14580000	274400000
0	2.7	27.56	182.6	1384	0	0	1358000	14560000	140800000
0.2752	0	14.42	0	1324	0	132400	0	4560000	285400000
0.1404	1.366	14.32	0	0	14400	276400	1356000	13980000	0
0	5.502	54.42	0	0	0	138600	0	0	134200000
0.1434	1.414	13.62	269.6	1330	13600	280000	0	0	139400000
0	0	13.6	286.4	0	0	0	0	4700000	685800000
0	0	0	314.4	0	0	0	0	0	141200000
0.1424	1.794	26.9	0	0	27180	132800	0	13960000	570400000
0.1336	3.264	0	144.4	0	0	281600	1362000	14020000	0
0.408	2.812	13.76	135	0	0	141400	0	0	137400000
0	0	0	144.2	2714	0	139400	0	13500000	135400000
0.1446	0	0	139.8	456	0	0	0	14420000	409800000
0	1.356	14.02	142.2	454	13580	136800	1324000	0	140000000
0.143	1.374	41.46	550.8	1352	41880	0	1358000	0	0
0.2762	0	0	0	0	0	138000	1414000	13940000	0
0.0442	0.464	0	412.8	1332	14480	0	1374000	0	137800000
0	1.316	27.16	44.8	2768	18240	138000	0	0	0
0.1436	0	14.64	276.6	0	0	143400	0	18200000	138200000
0	0	0	136.2	0	0	275400	1302000	13280000	136600000
0	2.644	27.2	0	0	27800	0	1414000	26740000	136800000
0.1358	1.412	0	138.2	0	14040	270600	0	0	290000000
0	1.382	0	419.8	0	0	276800	0	14540000	0
0	1.358	14.26	0	1368	0	0	0	41140000	137000000
0.1836	1.408	13.66	415.6	3184	0	282400	0	0	139400000
0	1.358	13.54	280.8	1416	26980	0	1354000	27440000	136200000
0.1392	2.768	14.18	273	1432	13600	137200	2700000	13920000	181400000
0	0	0	134.4	1378	0	0	0	14020000	139800000
0.1394	2.694	33.24	557.8	0	0	135600	0	0	135800000
0.137	0	13.64	137.2	0	0	46000	1444000	0	281000000
0.1392	1.376	27.82	0	446	14140	135600	1358000	40740000	0
0	0	41.28	47.2	0	0	0	2770000	14180000	132800000
0	2.708	28.08	273.8	0	0	273200	1374000	27400000	272000000
0	0	13.48	555.2	1374	0	0	0	13900000	141000000
0	1.356	13.78	426.2	0	0	139800	1378000	0	139200000
0.1354	0	14.2	142	0	0	0	2690000	0	276200000
0	1.396	0	281.2	0	0	46600	0	0	282800000
0	1.436	13.4	286.8	1356	0	0	1342000	0	138200000
0.1378	2.876	0	0	0	14020	0	1358000	14180000	0
0.1404	1.392	4.46	141.8	1324	0	0	1328000	13500000	140200000
0	2.754	13.82	405.6	1344	0	0	1360000	13740000	141400000
0	0	42.04	0	454	0	287400	1372000	13960000	276800000
0	0.896	0	137	1334	0	134600	1434000	13960000	135400000
0.1392	1.502	13.58	0	0	13800	135600	0	14060000	406400000
0	1.348	0	401.2	0	4600	0	0	27620000	416000000
0	1.35	28.28	143.8	0	14020	0	0	0	134600000
0	0.44	13.62	151	1306	0	0	0	14680000	0
0	1.35	0	139.2	1408	0	139400	1868000	0	276000000
0.1338	2.784	4.46	45.2	0	13380	0	1426000	18540000	144400000
0.1436	0	27.36	136.6	0	28080	0	0	0	138200000
0	0	13.06	727	0	13660	0	0	13760000	453200000
0	0	0	414.8	454	14180	0	1338000	42580000	607200000
0	1.358	0	141.8	1374	0	285600	0	4680000	278800000
0	1.37	41.82	278.4	0	32200	0	1352000	13280000	140200000
0.1324	2.804	18.82	275.4	0	0	0	1430000	14060000	135400000
0	1.448	0	137.6	1482	0	137200	1338000	0	186400000
0	2.712	17.8	274.6	2734	14200	134200	0	0	275200000
0.1342	0	0	278.8	0	0	0	0	13760000	134000000
0	0	0	178.8	0	0	0	0	27880000	0
0	0	13.5	179.2	0	13500	0	1378000	0	180400000
0	1.316	60.28	0	0	27320	0	1370000	0	132800000
0.137	1.34	13.66	137.6	0	0	0	0	0	136600000
0.1382	0	0	0	1348	0	0	0	0	141400000
0.1358	1.426	14	0	0	0	0	0	0	0
0.1396	0	70.92	44.2	0	0	0	0	27540000	134200000
0	0	0	46	0	0	137600	0	13280000	0
0	2.736	14	137	0	13720	0	1386000	41140000	46600000
0	1.442	13.36	195	0	0	0	1388000	13180000	177600000
0	0	0	134	1404	0	266400	1412000	0	0
0	1.4	0	140.4	0	13380	0	0	26760000	0
0	1.368	0	0	1404	27800	135600	0	13540000	137200000
0	0	27.76	277.4	0	14200	0	0	0	138800000
0	0	0	138	0	0	0	0	27600000	0
0.129	1.376	13.58	44	1376	13560	0	0	0	0
0	0	4.46	138.6	0	0	0	0	27600000	46600000
0.1386	0	0	46	0	0	144600	0	0	135600000
0	0	0	0	0	0	0	0	27060000	0
0.186	0	4.64	182.6	0	4460	0	454000	27340000	45400000
0	1.412	0	138.8	0	0	136000	0	32560000	143400000
0	0	26.84	0	0	0	138800	0	0	46200000
0.1412	2.694	14.12	0	1388	0	0	1362000	27000000	0
0.134	1.416	0	0	0	0	0	0	0	0
0	0.456	18.32	147	0	0	142800	0	13280000	0
0.1392	0	27.18	46	0	0	0	1352000	0	140000000
0	0	13.74	0	0	0	0	0	14260000	133600000
0	1.366	0	0	0	0	0	0	0	0
0.135	0	0	0	1414	0	0	0	13520000	0
0	1.35	0	136.2	0	0	0	0	0	135800000
0	0	0	0	1358	0	0	2780000	0	0
0	0	0	134.2	0	0	0	0	13480000	0
0	0	0	0	0	13660	132800	0	0	0
0.1374	0	0	135.6	1356	0	273200	1440000	13720000	0
0	0	0	0	0	13640	0	0	0	0
0	1.354	0	0	1364	0	139600	1374000	0	141600000
0	0	14.12	0	0	0	0	1370000	0	144400000
0	0	4.66	0	0	0	0	0	0	0
0.2704	0	0	0	0	0	0	0	27400000	0
0	0	0	0	0	13560	0	1358000	0	0
0.2744	0	0	274.8	1350	0	0	1334000	13540000	44400000
0	0	0	138.2	0	0	0	1342000	0	422600000
0.1358	0	0	136	0	14180	0	1386000	0	0
0	0	0	277.6	0	0	140800	1374000	27120000	0

## Sheet: fig5b
fig.5	gamma			alpha
Pair separation distance	g(r)		Pair separation distance	g(r)
0.01	0		0.01	0
0.03	0		0.03	0
0.05	0		0.05	0
0.07	0		0.07	0
0.09	0		0.09	0
0.11	0		0.11	0
0.13	0		0.13	0
0.15	0		0.15	0
0.17	0		0.17	0
0.19	0		0.19	0
0.21	0		0.21	0
0.23	0		0.23	0
0.25	0		0.25	0
0.27	0		0.27	0
0.29	0		0.29	0
0.31	0		0.31	0
0.33	0		0.33	0
0.35	0		0.35	0
0.37	0		0.37	0
0.39	0		0.39	0
0.41	0		0.41	0
0.43	0		0.43	0
0.45	0		0.45	0
0.47	0		0.47	0
0.49	0		0.49	0
0.51	0		0.51	0
0.53	0		0.53	0
0.55	0		0.55	0
0.57	0		0.57	0
0.59	0		0.59	0
0.61	0		0.61	0
0.63	0		0.63	0
0.65	0		0.65	0
0.67	0		0.67	0
0.69	0		0.69	0
0.71	0		0.71	0
0.73	0		0.73	0
0.75	0		0.75	0
0.77	0		0.77	0
0.79	0		0.79	0
0.81	0		0.81	0
0.83	0		0.83	0
0.85	0		0.85	0
0.87	0		0.87	0
0.89	0		0.89	0
0.91	0		0.91	0
0.93	0		0.93	0
0.95	0		0.95	0
0.97	0		0.97	0
0.99	0		0.99	0
1.01	0		1.01	0
1.03	0		1.03	0
1.05	0		1.05	0
1.07	0		1.07	0
1.09	0		1.09	0
1.11	0		1.11	0
1.13	0		1.13	0
1.15	0		1.15	0
1.17	0		1.17	0
1.19	0		1.19	0
1.21	0		1.21	0
1.23	0		1.23	0
1.25	0		1.25	0
1.27	0		1.27	0
1.29	0		1.29	0
1.31	0		1.31	0
1.33	0		1.33	0
1.35	0		1.35	0
1.37	0		1.37	0
1.39	0		1.39	0
1.41	0		1.41	0
1.43	0		1.43	0
1.45	0		1.45	0
1.47	0		1.47	0
1.49	0		1.49	0
1.51	0		1.51	0
1.53	0		1.53	0
1.55	0		1.55	0
1.57	0		1.57	0
1.59	0		1.59	0
1.61	0		1.61	0
1.63	0		1.63	0
1.65	0		1.65	0
1.67	0		1.67	0
1.69	0		1.69	0
1.71	0		1.71	0
1.73	0		1.73	0
1.75	0		1.75	0
1.77	0		1.77	0
1.79	0		1.79	0
1.81	0		1.81	0
1.83	0		1.83	0
1.85	0		1.85	0
1.87	0		1.87	0
1.89	0		1.89	0
1.91	0		1.91	0
1.93	0		1.93	0
1.95	0		1.95	0
1.97	0		1.97	0
1.99	0		1.99	0
2.01	0		2.01	0
2.03	0		2.03	0
2.05	0		2.05	0
2.07	0		2.07	0
2.09	0		2.09	0
2.11	0		2.11	0
2.13	0		2.13	0
2.15	0		2.15	0
2.17	0		2.17	0
2.19	0		2.19	0
2.21	0		2.21	0
2.23	0		2.23	0
2.25	0		2.25	0
2.27	0		2.27	0
2.29	0		2.29	0
2.31	0		2.31	0
2.33	0		2.33	0
2.35	0		2.35	0
2.37	0.0257833		2.37	0
2.39	0		2.39	0
2.41	0.0248944		2.41	0
2.43	0.12288		2.43	0
2.45	0.460465		2.45	0
2.47	1.04866		2.47	0
2.49	2.5324		2.49	0
2.51	4.55348		2.51	0.0321774
2.53	8.88824		2.53	0.063381
2.55	14.637		2.55	0.0935934
2.57	19.646		2.57	0.214986
2.59	27.3174		2.59	0.846546
2.61	34.5508		2.61	1.39945
2.63	40.156		2.63	3.13712
2.65	41.3476		2.65	5.83293
2.67	44.3992		2.67	9.64336
2.69	52.0863		2.69	14.4895
2.71	51.6798		2.71	21.1511
2.73	54.6055		2.73	28.1606
2.75	51.5352		2.75	32.9279
2.77	51.1175		2.77	37.5826
2.79	51.1148		2.79	42.0496
2.81	48.3613		2.81	44.1489
2.83	47.9668		2.83	46.1103
2.85	45.9447		2.85	47.9121
2.87	46.6113		2.87	47.4896
2.89	47.1287		2.89	45.184
2.91	49.2878		2.91	41.7164
2.93	50.4199		2.93	36.753
2.95	52.0662		2.95	29.3615
2.97	53.0315		2.97	21.9333
2.99	53.8682		2.99	15.6292
3.01	54.2837		3.01	10.2078
3.03	53.1091		3.03	7.31198
3.05	53.561		3.05	4.05513
3.07	53.1894		3.07	2.47506
3.09	55.7033		3.09	1.5293
3.11	53.5176		3.11	0.81779
3.13	48.911		3.13	0.289864
3.15	46.5717		3.15	0.163535
3.17	40.1289		3.17	0.161471
3.19	35.2061		3.19	0.0398708
3.21	28.5406		3.21	0.0196803
3.23	24.2845		3.23	0
3.25	19.2637		3.25	0
3.27	14.6049		3.27	0
3.29	11.8441		3.29	0
3.31	9.36116		3.31	0
3.33	8.08294		3.33	0
3.35	6.69073		3.35	0
3.37	6.18416		3.37	0
3.39	5.90837		3.39	0
3.41	5.19121		3.41	0
3.43	4.45838		3.43	0
3.45	4.28676		3.45	0
3.47	3.24413		3.47	0
3.49	2.84648		3.49	0
3.51	1.98622		3.51	0
3.53	1.54253		3.53	0
3.55	1.26883		3.55	0
3.57	0.742436		3.57	0
3.59	0.453043		3.59	0
3.61	0.256716		3.61	0
3.63	0.198709		3.63	0
3.65	0.152278		3.65	0
3.67	0.107549		3.67	0
3.69	0.309067		3.69	0.0148996
3.71	0.370426		3.71	0
3.73	0.763279		3.73	0.0145762
3.75	1.46038		3.75	0.0144278
3.77	2.25505		3.77	0.0285443
3.79	3.07234		3.79	0.141189
3.81	4.28813		3.81	0.433095
3.83	6.58469		3.83	0.760415
3.85	8.34553		3.85	1.3546
3.87	10.1888		3.87	2.83021
3.89	12.6299		3.89	4.27498
3.91	14.7869		3.91	7.49496
3.93	17.4659		3.93	10.2552
3.95	20.3401		3.95	14.596
3.97	23.9698		3.97	17.8978
3.99	27.4561		3.99	20.8383
4.01	31.3157		4.01	21.6407
4.03	32.4663		4.03	22.7371
4.05	31.4822		4.05	21.3512
4.07	31.3638		4.07	19.0126
4.09	29.3223		4.09	16.1108
4.11	27.4231		4.11	13.9618
4.13	24.7793		4.13	12.1631
4.15	23.2791		4.15	10.8095
4.17	21.2165		4.17	9.9479
4.19	20.4595		4.19	9.48332
4.21	21.4606		4.21	8.46677
4.23	21.237		4.23	9.13459
4.25	22.2128		4.25	7.78066
4.27	23.1735		4.27	6.13951
4.29	23.1156		4.29	6.08214
4.31	24.8465		4.31	4.8911
4.33	24.2783		4.33	4.35912
4.35	23.8629		4.35	3.69804
4.37	23.5606		4.37	3.31351
4.39	21.6059		4.39	4.15675
4.41	19.3385		4.41	4.91163
4.43	17.4762		4.43	6.41719
4.45	15.1594		4.45	8.88934
4.47	13.0328		4.47	11.712
4.49	11.0281		4.49	14.2229
4.51	9.2351		4.51	17.5871
4.53	7.27195		4.53	20.4556
4.55	5.66217		4.55	22.431
4.57	4.82455		4.57	22.0309
4.59	3.32616		4.59	21.0315
4.61	2.6294		4.61	19.4557
4.63	2.62167		4.63	16.801
4.65	2.45313		4.65	13.1869
4.67	2.73794		4.67	10.1177
4.69	3.29208		4.69	7.09021
4.71	4.14991		4.71	4.76298
4.73	4.76907		4.73	3.32705
4.75	5.39216		4.75	1.91468
4.77	5.71959		4.77	1.23014
4.79	6.8418		4.79	0.848608
4.81	7.60563		4.81	0.569887
4.83	9.5013		4.83	0.365115
4.85	11.6089		4.85	0.362156
4.87	14.0745		4.87	0.590084
4.89	17.9704		4.89	1.09408
4.91	22.784		4.91	2.24636
4.93	27.7926		4.93	3.21247
4.95	31.521		4.95	5.13989
4.97	37.1977		4.97	7.13437
4.99	40.9907		4.99	9.63485
5.01	43.7003		5.01	12.6036
5.03	45.3275		5.03	16.3184
5.05	46.6301		5.05	17.994
5.07	47.2313		5.07	19.1066
5.09	49.1144		5.09	18.2216
5.11	47.299		5.11	17.2248
5.13	46.7356		5.13	14.5714
5.15	47.2941		5.15	12.3945
5.17	47.4568		5.17	10.2504
5.19	47.5717		5.19	7.4841
5.21	45.4133		5.21	5.08835
5.23	43.739		5.23	3.26996
5.25	40.8644		5.25	1.97943
5.27	37.4421		5.27	1.10276
5.29	32.1552		5.29	0.652307
5.31	27.7641		5.31	0.39565
5.33	22.6489		5.33	0.164216
5.35	18.7707		5.35	0.0637772
5.37	14.9516		5.37	0.0422021
5.39	11.3274		5.39	0.0139624
5.41	9.36673		5.41	0.0207933
5.43	7.16104		5.43	0
5.45	5.87697		5.45	0.00682749
5.47	4.97624		5.47	0
5.49	4.18144		5.49	0
5.51	4.66887		5.51	0
5.53	4.84303		5.53	0
5.55	4.46267		5.55	0
5.57	5.12645		5.57	0
5.59	4.60966		5.59	0
5.61	4.72752		5.61	0
5.63	5.06211		5.63	0
5.65	4.93262		5.65	0
5.67	4.85246		5.67	0
5.69	5.62062		5.69	0
5.71	5.94158		5.71	0
5.73	6.8084		5.73	0
5.75	8.17444		5.75	0
5.77	10.5974		5.77	0
5.79	12.5299		5.79	0
5.81	14.5932		5.81	0
5.83	16.3068		5.83	0
5.85	18.3859		5.85	0
5.87	19.5455		5.87	0
5.89	20.333		5.89	0
5.91	20.36		5.91	0
5.93	20.5315		5.93	0
5.95	19.5641		5.95	0
5.97	19.5569		5.97	0
5.99	18.7726		5.99	0
6.01	16.7693		6.01	0
6.03	14.6957		6.03	0
6.05	13.9407		6.05	0
6.07	11.3698		6.07	0
6.09	9.84677		6.09	0
6.11	8.82116		6.11	0
6.13	6.82943		6.13	0
6.15	5.98667		6.15	0
6.17	4.57444		6.17	0
6.19	3.99554		6.19	0
6.21	3.64611		6.21	0
6.23	2.96119		6.23	0
6.25	2.90227		6.25	0
6.27	2.51042		6.27	0
6.29	2.28331		6.29	0
6.31	1.88779		6.31	0
6.33	1.90094		6.33	0.0101256
6.35	1.7223		6.35	0
6.37	1.5815		6.37	0.0199942
6.39	1.39942		6.39	0.0248364
6.41	1.24264		6.41	0.0691084
6.43	1.13211		6.43	0.112837
6.45	0.953653		6.45	0.224251
6.47	1.11121		6.47	0.373072
6.49	1.00125		6.49	0.741382
6.51	0.970365		6.51	1.18201
6.53	1.0573		6.53	1.9784
6.55	0.976007		6.55	3.0345
6.57	1.06072		6.57	4.05918
6.59	1.15907		6.59	5.29969
6.61	1.09112		6.61	6.46524
6.63	1.35357		6.63	7.48274
6.65	1.54966		6.65	7.96962
6.67	1.57617		6.67	8.25056
6.69	1.9283		6.69	8.42763
6.71	2.26096		6.71	8.52231
6.73	2.4898		6.73	7.78182
6.75	2.91765		6.75	7.90034
6.77	3.06732		6.77	8.31837
6.79	3.46303		6.79	8.41874
6.81	3.59681		6.81	8.69316
6.83	3.48175		6.83	9.22069
6.85	3.63583		6.85	10.1777
6.87	4.08839		6.87	10.4626
6.89	4.60592		6.89	11.3461
6.91	5.15255		6.91	12.5802
6.93	6.28315		6.93	14.0564
6.95	6.96241		6.95	14.9207
6.97	7.95018		6.97	16.9635
6.99	9.57341		6.99	17.5764
7.01	10.1617		7.01	17.7452
7.03	11.4462		7.03	16.9385
7.05	12.6938		7.05	16.5368
7.07	13.2144		7.07	15.1656
7.09	13.8024		7.09	14.0069
7.11	14.0892		7.11	12.5728
7.13	15.3286		7.13	11.6565
7.15	15.7961		7.15	10.5677
7.17	15.9131		7.17	9.95658
7.19	16.9144		7.19	8.67342
7.21	17.1198		7.21	8.66402
7.23	17.9366		7.23	7.70445
7.25	18.6821		7.25	7.12596
7.27	18.5513		7.27	6.05872
7.29	19.3629		7.29	4.81563
7.31	19.8211		7.31	3.60542
7.33	19.8129		7.33	3.12538
7.35	19.7862		7.35	2.53782
7.37	19.3288		7.37	2.34101
7.39	18.6762		7.39	2.09068
7.41	18.0532		7.41	2.06822
7.43	16.4322		7.43	2.2629
7.45	15.1875		7.45	2.6306
7.47	13.1364		7.47	2.67468
7.49	10.8651		7.49	3.11235
7.51	9.11111		7.51	3.07442
7.53	7.44833		7.53	3.34406
7.55	5.85654		7.55	3.49008
7.57	4.74778		7.57	3.35491
7.59	3.93117		7.59	3.88624
7.61	3.52981		7.61	3.7399
7.63	2.86731		7.63	4.58056
7.65	2.80896		7.65	4.77497
7.67	2.73864		7.67	5.24976
7.69	2.71502		7.69	5.31507
7.71	2.68631		7.71	4.99094
7.73	2.51093		7.73	4.77856
7.75	2.81651		7.75	4.45317
7.77	2.78279		7.77	3.75209
7.79	2.71136		7.79	2.95764
7.81	2.61288		7.81	2.3142
7.83	2.66892		7.83	1.65072
7.85	2.48777		7.85	1.07292
7.87	2.42428		7.87	0.743362
7.89	2.25159		7.89	0.43006
7.91	2.11385		7.91	0.223668
7.93	2.12432		7.93	0.0967516
7.95	2.02966		7.95	0.0738134
7.97	1.95788		7.97	0.0223555
7.99	1.87169		7.99	0.03177

## Sheet: fig5c
pka	lx	ly	lz	lx_origin	ly_origin	lz_origin
100	0.000248691	-0.000537588	0.0257666	0	0	0
200	0.000240458	-0.00206422	0.0517502	0.000248691	-0.000537588	0.0257666
300	-0.00105731	0.000594517	0.0725824	0.000240458	-0.00206422	0.0517502
400	0.00263271	0.00211703	0.0811815	-0.00105731	0.000594517	0.0725824
500	0.00503081	0.00560802	0.085852	0.00263271	0.00211703	0.0811815
600	0.0134017	0.0100343	0.0879134	0.00503081	0.00560802	0.085852
700	0.0189322	0.0165721	0.0937104	0.0134017	0.0100343	0.0879134
800	0.019188	0.0203929	0.0989338	0.0189322	0.0165721	0.0937104
900	0.0212642	0.0220318	0.100785	0.019188	0.0203929	0.0989338
